# Supplementary material for: trans-Tris(4-bromo­phen­yl)dichlorido­antimony(V)
Source: Acta Crystallogr Sect E Struct Rep Online. 2012 Nov 28;68(Pt 12):m1552. doi: 10.1107/S160053681204809X (PMC3588792; doi:10.1107/S160053681204809X)
Supplement: Supplementary file 1 [file e-68-m1552-sup1.cif]

##############################################################################
#                                                                            #
# This CIF contains the data in a paper accepted for publication in          #
# Acta Crystallographica Section E. It conforms to the requirements of       #
# Notes for Authors for Acta Crystallographica Section E, and has been       #
# peer reviewed under the auspices of the IUCr Commission on Journals.       #
#                                                                            #
# Full details of the Crystallographic Information File format               #
# are given in the paper "The Crystallographic Information File (CIF):       #
# a New Standard Archive File for Crystallography" by S. R. Hall, F. H.      #
# Allen and I. D. Brown [Acta Cryst. (1991), A47, 655-685].                  #
#                                                                            #
# The current version of the core CIF dictionary is obtainable from          #
# ftp://ftp.iucr.org/pub/cif_core.dic.                                       #
#                                                                            #
# Software is freely available for graphical display of the structure(s)     #
# in this CIF. For information consult the CIF software page                 #
# http://www.iucr.org/resources/cif/software.                                #
#                                                                            #
# This file may be used for bona fide research purposes within the           #
# scientific community so long as proper attribution is given to the journal # 
# article from which it was obtained.                                        #
#                                                                            #
##############################################################################
data_I
_audit_creation_method     SHELXL-97
_chemical_name_systematic
;
<i>trans</i>-Tris(4-bromophenyl)dichloridoantimony(V)
;
_chemical_name_common     ?
_chemical_formula_moiety     'C18 H12 Br3 Cl2 Sb'
_chemical_formula_sum     'C18 H12 Br3 Cl2 Sb'
_chemical_formula_iupac     '[Sb Cl2 (C6 H4 Br)3]'
_chemical_formula_weight     660.66
_chemical_melting_point     ?
_symmetry_cell_setting     monoclinic
_symmetry_space_group_name_H-M     'C 2/c'
_symmetry_space_group_name_Hall     '-C 2yc'
loop_
    _symmetry_equiv_pos_as_xyz
    'x, y, z'
    '-x, y, -z+1/2'
    'x+1/2, y+1/2, z'
    '-x+1/2, y+1/2, -z+1/2'
    '-x, -y, -z'
    'x, -y, z-1/2'
    '-x+1/2, -y+1/2, -z'
    'x+1/2, -y+1/2, z-1/2'
_cell_length_a     15.1050(13)
_cell_length_b     20.124(2)
_cell_length_c     15.1701(14)
_cell_angle_alpha     90.00
_cell_angle_beta     117.7480(10)
_cell_angle_gamma     90.00
_cell_volume     4081.0(7)
_cell_formula_units_Z     8
_cell_measurement_reflns_used     2728
_cell_measurement_theta_min     2.872
_cell_measurement_theta_max     26.088
_cell_measurement_temperature     298(2)
_exptl_crystal_description     block
_exptl_crystal_colour     colourless
_exptl_crystal_size_max     0.26
_exptl_crystal_size_mid     0.22
_exptl_crystal_size_min     0.12
_exptl_crystal_density_diffrn     2.151
_exptl_crystal_density_meas     ?
_exptl_crystal_density_method     'not measured'
_exptl_crystal_F_000     2480
_exptl_absorpt_coefficient_mu     7.487
_exptl_absorpt_correction_type     multi-scan
_exptl_absorpt_process_details     '(SADABS; Sheldrick, 1996)'
_exptl_absorpt_correction_T_min     0.2463
_exptl_absorpt_correction_T_max     0.4669
_exptl_special_details
;
;
_diffrn_ambient_temperature     298(2)
_diffrn_radiation_type     MoK\a
_diffrn_radiation_wavelength     0.71073
_diffrn_radiation_source     'fine-focus sealed tube'
_diffrn_radiation_monochromator     graphite
_diffrn_measurement_device_type     'Bruker SMART CCD area-detector'
_diffrn_measurement_method     '\f and \w scans'
_diffrn_detector_area_resol_mean     ?
_diffrn_reflns_number     10608
_diffrn_reflns_av_R_equivalents     0.0596
_diffrn_reflns_av_sigmaI/netI     0.0653
_diffrn_reflns_theta_min     2.53
_diffrn_reflns_theta_max     25.02
_diffrn_reflns_theta_full     25.02
_diffrn_measured_fraction_theta_max     0.998
_diffrn_measured_fraction_theta_full     0.998
_diffrn_reflns_limit_h_min     -17
_diffrn_reflns_limit_h_max     16
_diffrn_reflns_limit_k_min     -23
_diffrn_reflns_limit_k_max     15
_diffrn_reflns_limit_l_min     -18
_diffrn_reflns_limit_l_max     17
_diffrn_standards_number     0
_diffrn_standards_interval_count     ?
_diffrn_standards_interval_time     ?
_diffrn_standards_decay_%     ?
_reflns_number_total     3582
_reflns_number_gt     2159
_reflns_threshold_expression     I>2\s(I)
_refine_ls_structure_factor_coef     Fsqd
_refine_ls_matrix_type     full
_refine_ls_R_factor_all     0.0786
_refine_ls_R_factor_gt     0.0400
_refine_ls_wR_factor_gt     0.0858
_refine_ls_wR_factor_ref     0.0974
_refine_ls_goodness_of_fit_ref     0.913
_refine_ls_restrained_S_all     0.913
_refine_ls_number_reflns     3582
_refine_ls_number_parameters     217
_refine_ls_number_restraints     0
_refine_ls_hydrogen_treatment     constr
_refine_ls_weighting_scheme     calc
_refine_ls_weighting_details
                 'calc w=1/[\s^2^(Fo^2^)+(0.0456P)^2^] where P=(Fo^2^+2Fc^2^)/3'
_atom_sites_solution_hydrogens     geom
_atom_sites_solution_primary     direct
_atom_sites_solution_secondary     difmap
_refine_ls_shift/su_max     0.000
_refine_ls_shift/su_mean     0.000
_refine_diff_density_max     0.904
_refine_diff_density_min     -0.608
_refine_ls_extinction_method     none
_refine_ls_extinction_coef     ?
loop_
    _atom_type_symbol
    _atom_type_description
    _atom_type_scat_dispersion_real
    _atom_type_scat_dispersion_imag
    _atom_type_scat_source
    'C' 'C' 0.0033 0.0016
                         'International Tables Vol C Tables 4.2.6.8 and 6.1.1.4'
    'H' 'H' 0.0000 0.0000
                         'International Tables Vol C Tables 4.2.6.8 and 6.1.1.4'
    'Cl' 'Cl' 0.1484 0.1585
                         'International Tables Vol C Tables 4.2.6.8 and 6.1.1.4'
    'Br' 'Br' -0.2901 2.4595
                         'International Tables Vol C Tables 4.2.6.8 and 6.1.1.4'
    'Sb' 'Sb' -0.5866 1.5461
                         'International Tables Vol C Tables 4.2.6.8 and 6.1.1.4'
_computing_data_collection     'SMART (Bruker, 2007)'
_computing_cell_refinement     'SAINT (Bruker, 2007)'
_computing_data_reduction     'SAINT (Bruker, 2007)'
_computing_structure_solution     'SHELXS97 (Sheldrick, 2008)'
_computing_structure_refinement     'SHELXL97 (Sheldrick, 2008)'
_computing_molecular_graphics
;
SHELXTL (Sheldrick, 2008) and <i>Mercury</i> (Macrae <i>et al.</i>,
2008)
;
_computing_publication_material     'SHELXTL (Sheldrick, 2008)'
loop_
    _atom_site_type_symbol
    _atom_site_label
    _atom_site_fract_x
    _atom_site_fract_y
    _atom_site_fract_z
    _atom_site_U_iso_or_equiv
    _atom_site_adp_type
    _atom_site_calc_flag
    _atom_site_refinement_flags
    _atom_site_occupancy
    _atom_site_symmetry_multiplicity
    _atom_site_disorder_assembly
    _atom_site_disorder_group
    Sb Sb1 0.47083(3) 0.31132(2) 0.45721(3) 0.05088(16) Uani d . 1 1 . .
    C C1 0.3297(5) 0.3457(3) 0.3455(5) 0.0502(16) Uani d . 1 1 . .
    C C2 0.3204(5) 0.3658(4) 0.2544(5) 0.065(2) Uani d . 1 1 . .
    H H2 0.3751 0.3632 0.2420 0.078 Uiso calc R 1 1 . .
    C C3 0.2300(5) 0.3899(4) 0.1816(5) 0.069(2) Uani d . 1 1 . .
    H H3 0.2225 0.4027 0.1196 0.083 Uiso calc R 1 1 . .
    C C4 0.1522(5) 0.3943(3) 0.2032(5) 0.0574(18) Uani d . 1 1 . .
    C C5 0.1589(5) 0.3734(4) 0.2912(6) 0.0641(19) Uani d . 1 1 . .
    H H5 0.1039 0.3764 0.3030 0.077 Uiso calc R 1 1 . .
    C C6 0.2484(5) 0.3475(3) 0.3632(5) 0.0580(18) Uani d . 1 1 . .
    H H6 0.2535 0.3316 0.4229 0.070 Uiso calc R 1 1 . .
    C C7 0.5462(5) 0.3531(3) 0.6018(5) 0.0496(16) Uani d . 1 1 . .
    C C8 0.6001(5) 0.3122(3) 0.6817(5) 0.0620(18) Uani d . 1 1 . .
    H H8 0.6003 0.2666 0.6719 0.074 Uiso calc R 1 1 . .
    C C9 0.6535(5) 0.3378(4) 0.7757(5) 0.066(2) Uani d . 1 1 . .
    H H9 0.6909 0.3101 0.8293 0.079 Uiso calc R 1 1 . .
    C C10 0.6509(5) 0.4053(4) 0.7895(5) 0.0617(19) Uani d . 1 1 . .
    C C11 0.5935(5) 0.4463(4) 0.7094(5) 0.070(2) Uani d . 1 1 . .
    H H11 0.5900 0.4916 0.7194 0.084 Uiso calc R 1 1 . .
    C C12 0.5421(5) 0.4199(4) 0.6156(5) 0.0609(19) Uani d . 1 1 . .
    H H12 0.5046 0.4473 0.5616 0.073 Uiso calc R 1 1 . .
    C C13 0.5404(5) 0.2323(3) 0.4187(4) 0.0532(17) Uani d . 1 1 . .
    C C14 0.6240(6) 0.2423(4) 0.4084(6) 0.079(2) Uani d . 1 1 . .
    H H14 0.6518 0.2845 0.4169 0.095 Uiso calc R 1 1 . .
    C C15 0.6669(6) 0.1895(5) 0.3854(7) 0.096(3) Uani d . 1 1 . .
    H H15 0.7243 0.1963 0.3786 0.115 Uiso calc R 1 1 . .
    C C16 0.6274(6) 0.1278(4) 0.3725(5) 0.067(2) Uani d . 1 1 . .
    C C17 0.5454(6) 0.1176(4) 0.3810(6) 0.080(2) Uani d . 1 1 . .
    H H17 0.5189 0.0750 0.3726 0.096 Uiso calc R 1 1 . .
    C C18 0.4980(6) 0.1699(4) 0.4024(6) 0.072(2) Uani d . 1 1 . .
    H H18 0.4388 0.1628 0.4056 0.087 Uiso calc R 1 1 . .
    Cl Cl1 0.38762(13) 0.23427(9) 0.52062(13) 0.0672(5) Uani d . 1 1 . .
    Cl Cl2 0.55520(13) 0.39558(9) 0.40399(13) 0.0642(5) Uani d . 1 1 . .
    Br Br1 0.03004(6) 0.43361(5) 0.10847(6) 0.0882(3) Uani d . 1 1 . .
    Br Br2 0.72426(7) 0.44321(5) 0.91767(6) 0.0951(3) Uani d . 1 1 . .
    Br Br3 0.68965(7) 0.05538(5) 0.34275(8) 0.1048(4) Uani d . 1 1 . .
loop_
    _atom_site_aniso_label
    _atom_site_aniso_U_11
    _atom_site_aniso_U_22
    _atom_site_aniso_U_33
    _atom_site_aniso_U_12
    _atom_site_aniso_U_13
    _atom_site_aniso_U_23
    Sb1 0.0547(3) 0.0527(3) 0.0488(3) -0.0014(3) 0.0270(2) 0.0039(2)
    C1 0.052(4) 0.049(4) 0.051(4) 0.001(3) 0.025(3) 0.003(3)
    C2 0.064(5) 0.081(5) 0.052(4) 0.000(4) 0.029(4) 0.009(4)
    C3 0.073(5) 0.082(6) 0.051(4) -0.007(5) 0.029(4) 0.011(4)
    C4 0.056(4) 0.042(4) 0.065(5) -0.004(4) 0.021(4) -0.009(4)
    C5 0.057(5) 0.067(5) 0.073(5) 0.007(4) 0.034(4) -0.003(4)
    C6 0.067(5) 0.066(5) 0.054(4) 0.007(4) 0.039(4) 0.007(4)
    C7 0.055(4) 0.053(4) 0.046(4) 0.002(4) 0.028(3) 0.008(3)
    C8 0.072(5) 0.045(4) 0.063(5) 0.001(4) 0.027(4) 0.003(4)
    C9 0.078(5) 0.060(5) 0.049(5) 0.005(4) 0.019(4) 0.013(4)
    C10 0.064(5) 0.065(5) 0.056(4) 0.002(4) 0.028(4) 0.005(4)
    C11 0.084(5) 0.062(5) 0.055(5) 0.008(4) 0.025(4) -0.001(4)
    C12 0.067(5) 0.056(5) 0.050(4) 0.012(4) 0.019(4) 0.013(4)
    C13 0.058(4) 0.059(5) 0.041(4) -0.006(4) 0.022(3) 0.001(3)
    C14 0.080(6) 0.067(5) 0.112(7) -0.016(5) 0.062(5) -0.017(5)
    C15 0.079(6) 0.094(7) 0.138(8) -0.013(6) 0.071(6) -0.018(7)
    C16 0.063(5) 0.077(6) 0.058(5) 0.010(5) 0.025(4) -0.006(4)
    C17 0.088(6) 0.068(6) 0.087(6) -0.011(5) 0.044(5) -0.016(5)
    C18 0.077(5) 0.067(5) 0.085(6) -0.007(5) 0.048(5) -0.008(4)
    Cl1 0.0733(12) 0.0662(12) 0.0739(13) -0.0075(10) 0.0442(10) 0.0113(10)
    Cl2 0.0704(12) 0.0661(12) 0.0652(11) -0.0121(10) 0.0390(10) 0.0037(10)
    Br1 0.0780(6) 0.0830(6) 0.0792(6) 0.0122(5) 0.0160(5) 0.0039(5)
    Br2 0.1167(7) 0.0916(7) 0.0552(5) -0.0110(6) 0.0218(5) -0.0049(5)
    Br3 0.1026(7) 0.0967(7) 0.1100(8) 0.0208(6) 0.0453(6) -0.0252(6)
loop_
    _geom_bond_atom_site_label_1
    _geom_bond_atom_site_label_2
    _geom_bond_site_symmetry_2
    _geom_bond_distance
    _geom_bond_publ_flag
    Sb1 C1 . 2.129(6) y
    Sb1 C7 . 2.119(6) y
    Sb1 C13 . 2.132(7) y
    Sb1 Cl1 . 2.4566(16) y
    Sb1 Cl2 . 2.4716(17) y
    C1 C6 . 1.373(8) ?
    C1 C2 . 1.384(8) ?
    C2 C3 . 1.385(9) ?
    C2 H2 . 0.9300 ?
    C3 C4 . 1.363(9) ?
    C3 H3 . 0.9300 ?
    C4 C5 . 1.357(9) ?
    C4 Br1 . 1.904(7) ?
    C5 C6 . 1.384(9) ?
    C5 H5 . 0.9300 ?
    C6 H6 . 0.9300 ?
    C7 C12 . 1.366(9) ?
    C7 C8 . 1.375(9) ?
    C8 C9 . 1.370(9) ?
    C8 H8 . 0.9300 ?
    C9 C10 . 1.377(10) ?
    C9 H9 . 0.9300 ?
    C10 C11 . 1.388(9) ?
    C10 Br2 . 1.893(7) ?
    C11 C12 . 1.372(9) ?
    C11 H11 . 0.9300 ?
    C12 H12 . 0.9300 ?
    C13 C14 . 1.357(8) ?
    C13 C18 . 1.380(9) ?
    C14 C15 . 1.371(10) ?
    C14 H14 . 0.9300 ?
    C15 C16 . 1.351(10) ?
    C15 H15 . 0.9300 ?
    C16 C17 . 1.320(9) ?
    C16 Br3 . 1.900(7) ?
    C17 C18 . 1.392(10) ?
    C17 H17 . 0.9300 ?
    C18 H18 . 0.9300 ?
loop_
    _geom_angle_atom_site_label_1
    _geom_angle_atom_site_label_2
    _geom_angle_atom_site_label_3
    _geom_angle_site_symmetry_1
    _geom_angle_site_symmetry_3
    _geom_angle
    _geom_angle_publ_flag
    C7 Sb1 C1 . . 123.5(2) ?
    C7 Sb1 C13 . . 118.9(2) ?
    C1 Sb1 C13 . . 117.6(2) ?
    C7 Sb1 Cl1 . . 88.37(17) ?
    C1 Sb1 Cl1 . . 90.64(18) ?
    C13 Sb1 Cl1 . . 92.52(19) ?
    C7 Sb1 Cl2 . . 87.45(17) ?
    C1 Sb1 Cl2 . . 89.71(17) ?
    C13 Sb1 Cl2 . . 91.56(19) ?
    Cl1 Sb1 Cl2 . . 175.20(6) ?
    C6 C1 C2 . . 120.3(6) ?
    C6 C1 Sb1 . . 120.6(5) ?
    C2 C1 Sb1 . . 119.2(5) ?
    C1 C2 C3 . . 120.1(6) ?
    C1 C2 H2 . . 119.9 ?
    C3 C2 H2 . . 119.9 ?
    C4 C3 C2 . . 118.2(6) ?
    C4 C3 H3 . . 120.9 ?
    C2 C3 H3 . . 120.9 ?
    C5 C4 C3 . . 122.6(6) ?
    C5 C4 Br1 . . 118.3(5) ?
    C3 C4 Br1 . . 119.1(6) ?
    C4 C5 C6 . . 119.4(6) ?
    C4 C5 H5 . . 120.3 ?
    C6 C5 H5 . . 120.3 ?
    C1 C6 C5 . . 119.3(6) ?
    C1 C6 H6 . . 120.4 ?
    C5 C6 H6 . . 120.4 ?
    C12 C7 C8 . . 120.3(6) ?
    C12 C7 Sb1 . . 120.5(5) ?
    C8 C7 Sb1 . . 119.2(5) ?
    C9 C8 C7 . . 120.8(7) ?
    C9 C8 H8 . . 119.6 ?
    C7 C8 H8 . . 119.6 ?
    C8 C9 C10 . . 118.9(7) ?
    C8 C9 H9 . . 120.5 ?
    C10 C9 H9 . . 120.5 ?
    C9 C10 C11 . . 120.2(7) ?
    C9 C10 Br2 . . 120.6(6) ?
    C11 C10 Br2 . . 119.2(6) ?
    C12 C11 C10 . . 119.9(7) ?
    C12 C11 H11 . . 120.0 ?
    C10 C11 H11 . . 120.0 ?
    C7 C12 C11 . . 119.7(6) ?
    C7 C12 H12 . . 120.1 ?
    C11 C12 H12 . . 120.1 ?
    C14 C13 C18 . . 119.5(7) ?
    C14 C13 Sb1 . . 121.7(6) ?
    C18 C13 Sb1 . . 118.8(5) ?
    C13 C14 C15 . . 119.3(7) ?
    C13 C14 H14 . . 120.3 ?
    C15 C14 H14 . . 120.3 ?
    C16 C15 C14 . . 121.3(7) ?
    C16 C15 H15 . . 119.4 ?
    C14 C15 H15 . . 119.4 ?
    C17 C16 C15 . . 120.0(8) ?
    C17 C16 Br3 . . 119.7(7) ?
    C15 C16 Br3 . . 120.4(7) ?
    C16 C17 C18 . . 120.9(8) ?
    C16 C17 H17 . . 119.6 ?
    C18 C17 H17 . . 119.6 ?
    C13 C18 C17 . . 118.9(7) ?
    C13 C18 H18 . . 120.5 ?
    C17 C18 H18 . . 120.5 ?
loop_
    _geom_hbond_atom_site_label_D
    _geom_hbond_atom_site_label_H
    _geom_hbond_atom_site_label_A
    _geom_hbond_site_symmetry_A
    _geom_hbond_distance_DH
    _geom_hbond_distance_HA
    _geom_hbond_distance_DA
    _geom_hbond_angle_DHA
    C2 H2 Cl2 2_655 0.93 2.93 3.723(7) 143.5
    C17 H17 Br1 4_545 0.93 2.99 3.900(9) 167.3
data_global
_journal_date_recd_electronic     2012-11-02
_journal_date_accepted     2012-11-22
_journal_name_full     'Acta Crystallographica, Section E'
_journal_year     2012
_journal_volume     68
_journal_issue     12
_journal_page_first     m1552
_journal_page_last     m1552
_journal_paper_category     QM
_journal_paper_doi     10.1107/S160053681204809X
_journal_coeditor_code     SJ5279
_publ_contact_author_name     'Lec. Jichun Cui'
_publ_contact_author_address
;
  College of Chemistry and Chemical Engineering
  Liaocheng University
  Shandong 252059
  People's Republic of China.
;
_publ_contact_author_email     jchcui@163.com
_publ_contact_author_fax     '86 635 8230602'
_publ_contact_author_phone     '86 635 8230602'
_publ_section_title
;
<i>trans</i>-Tris(4-bromophenyl)dichloridoantimony(V)
;
loop_
    _publ_author_name
    _publ_author_address
    'Yanling Qiao'
;
  College of Chemistry and Chemical Engineering
  Liaocheng University
  Shandong 252059
  People's Republic of China
;
    'Jin Jiang'
;
  College of Chemistry and Chemical Engineering
  Liaocheng University
  Shandong 252059
  People's Republic of China
;
    'Jichun Cui'
;
  College of Chemistry and Chemical Engineering
  Liaocheng University
  Shandong 252059
  People's Republic of China
;
