# Supplementary material for: trans-Tris(4-bromo­phen­yl)dichlorido­antimony(V)
Source: Acta Crystallogr Sect E Struct Rep Online. 2012 Nov 28;68(Pt 12):m1552. doi: 10.1107/S160053681204809X (PMC3588792; doi:10.1107/S160053681204809X)
Supplement: Supplementary file 2 [file e-68-m1552-Isup2.hkl]

# 
# h,k,l, Fc-squared, Fo-squared, sigma(Fo-squared) and status flag 
# 
data_I
_shelx_title ' 120102b  C2/c' 
_shelx_refln_list_code          4 
_shelx_F_calc_maximum      879.73 
_exptl_crystal_F_000      2480.00 
_reflns_d_resolution_high  0.8403 
 
loop_ 
 _symmetry_equiv_pos_as_xyz 
 'x, y, z' 
 '-x, y, -z+1/2' 
 'x+1/2, y+1/2, z' 
 '-x+1/2, y+1/2, -z+1/2' 
 '-x, -y, -z' 
 'x, -y, z-1/2' 
 '-x+1/2, -y+1/2, -z' 
 'x+1/2, -y+1/2, z-1/2' 
 
_cell_length_a    15.1050 
_cell_length_b    20.1239 
_cell_length_c    15.1701 
_cell_angle_alpha  90.000 
_cell_angle_beta  117.748 
_cell_angle_gamma  90.000 
 
_shelx_F_squared_multiplier     1.000 
 
loop_ 
 _refln_index_h 
 _refln_index_k 
 _refln_index_l 
 _refln_F_squared_calc 
 _refln_F_squared_meas 
 _refln_F_squared_sigma 
 _refln_observed_status 
   2   0   0    78794.96    79024.59   1672.72 o 
   4   0   0   153849.06   148750.81   3817.14 o 
   6   0   0    40456.25    40899.11    898.29 o 
   8   0   0     1290.75     1029.41    305.49 o 
  10   0   0     5224.94     5060.89    451.17 o 
  12   0   0    12108.99    14520.97   1412.66 o 
  14   0   0     9637.69    10845.86   1219.27 o 
   3   1   0     4769.57     5388.54    143.45 o 
   5   1   0    10490.42     9284.09    237.46 o 
   7   1   0     9635.85     9259.70    298.80 o 
   9   1   0      972.38      857.16    214.03 o 
  11   1   0     3763.50     4223.78    331.22 o 
  13   1   0      705.33     1015.05    463.39 o 
  15   1   0      115.16      521.44    458.11 o 
   2   2   0   148854.86   166287.23   3070.16 o 
   4   2   0    25929.60    22815.89    530.11 o 
   6   2   0      716.75     1053.46    135.46 o 
   8   2   0    14707.87    14765.16    369.78 o 
  10   2   0      358.46      469.06    243.61 o 
  12   2   0      327.42      332.90    315.15 o 
  14   2   0     1353.13     1791.23    631.76 o 
   1   3   0   164852.80   155532.63   9673.06 o 
   3   3   0    59305.66    62315.43    884.70 o 
   5   3   0    41093.72    39516.75    627.92 o 
   7   3   0     2454.14     2125.61    185.67 o 
   9   3   0    11968.75    11947.78    384.16 o 
  11   3   0      407.54      326.87    277.53 o 
  13   3   0     6407.50     6290.39    447.35 o 
  15   3   0     1935.81     2759.31    987.81 o 
   0   4   0    64374.29    74148.78   2835.85 o 
   2   4   0     1204.41     1008.40     98.50 o 
   4   4   0     7110.18     7067.82    434.31 o 
   6   4   0     2421.13     2505.69    160.66 o 
   8   4   0     2512.78     2307.04    216.09 o 
  10   4   0     7522.65     7029.41    354.69 o 
  12   4   0      303.16      -14.06    323.73 o 
  14   4   0      141.01      146.41    356.36 o 
   1   5   0    86382.05    85249.20   4718.56 o 
   3   5   0    53639.55    53600.82    820.56 o 
   5   5   0    42163.97    42888.68   1329.50 o 
   7   5   0     9352.08     9091.46    260.33 o 
   9   5   0      356.68      186.86    167.82 o 
  11   5   0      877.71      820.92    301.20 o 
  13   5   0     2443.02     2751.95    431.66 o 
  15   5   0     2220.76     2518.73   1071.65 o 
   0   6   0    80028.52    82975.95   5246.15 o 
   2   6   0    11230.28    10916.43    252.73 o 
   4   6   0      446.73      483.07    163.69 o 
   6   6   0     6917.61     6418.18    515.30 o 
   8   6   0      386.29      493.51    169.86 o 
  10   6   0      291.36      431.37    273.95 o 
  12   6   0      979.28      987.35    482.00 o 
  14   6   0      226.40      817.21    568.44 o 
   1   7   0     9316.80     8353.16    464.83 o 
   3   7   0     4716.03     5835.97    366.37 o 
   5   7   0     1791.16     1660.77    190.53 o 
   7   7   0      532.94      409.06    137.55 o 
   9   7   0     2382.24     1967.95    327.91 o 
  11   7   0     1957.77     1215.07    449.30 o 
  13   7   0     1170.99      717.34    491.12 o 
  15   7   0       38.14     -372.62    676.13 o 
   0   8   0   350926.88   372592.66   9720.44 o 
   2   8   0    20360.55    18984.02    873.89 o 
   4   8   0   187619.27   192211.73   6030.10 o 
   6   8   0    21237.77    18788.73    973.77 o 
   8   8   0      865.40      926.97    386.38 o 
  10   8   0      160.63      146.66    308.12 o 
  12   8   0     3146.03     3546.44    612.94 o 
  14   8   0     2958.69     3682.04    722.12 o 
   1   9   0      130.30      385.22    120.83 o 
   3   9   0     6006.88     5649.69    356.15 o 
   5   9   0     6327.43     6428.92    285.52 o 
   7   9   0       28.58       25.62    368.15 o 
   9   9   0     7498.03     6840.29    714.66 o 
  11   9   0     1721.41     1806.91    570.96 o 
  13   9   0      351.30      644.57    606.42 o 
   0  10   0    20941.81    21552.67    930.40 o 
   2  10   0    94009.69    94128.78   3622.85 o 
   4  10   0      990.39     1244.62    207.87 o 
   6  10   0      691.57      445.59    385.89 o 
   8  10   0      305.32      112.35    393.91 o 
  10  10   0     3131.42     3144.74    685.68 o 
  12  10   0      149.89      582.76    599.56 o 
  14  10   0       18.20      288.53    611.39 o 
   1  11   0    90705.75    91422.49   2902.59 o 
   3  11   0    12980.38    14179.66    832.58 o 
   5  11   0     1735.18     1747.58    254.95 o 
   7  11   0     2861.28     2155.21    478.46 o 
   9  11   0     2373.28     1853.01    538.56 o 
  11  11   0      981.48      534.81    500.81 o 
  13  11   0     4589.71     6648.42    931.57 o 
   0  12   0     1924.17     1977.07    311.06 o 
   2  12   0     9166.69     9590.28    360.65 o 
   4  12   0        5.37     -209.85    229.22 o 
   6  12   0        0.47     -103.87    417.94 o 
   8  12   0     2204.76     1778.79    756.35 o 
  10  12   0       67.08     -178.00    456.34 o 
  12  12   0       17.44     -110.02    523.56 o 
   1  13   0    59186.96    60260.39   1143.88 o 
   3  13   0    44905.51    43982.08   2644.01 o 
   5  13   0     3170.51     2954.14    488.44 o 
   7  13   0      293.05      -57.00    378.80 o 
   9  13   0     1886.27     2055.80    593.39 o 
  11  13   0      979.41      838.36    622.45 o 
  13  13   0     2233.60     3350.30   1406.08 o 
   0  14   0     3172.58     3425.89    612.37 o 
   2  14   0     6080.42     5588.66    464.83 o 
   4  14   0      642.88      551.27    382.98 o 
   6  14   0      174.91      -70.94    397.84 o 
   8  14   0       10.54     -410.74    571.02 o 
  10  14   0      295.35      393.02    564.77 o 
  12  14   0      101.23      409.27    576.88 o 
   1  15   0      147.48      201.49    177.69 o 
   3  15   0       12.26       36.41    213.83 o 
   5  15   0      395.69      411.66    376.98 o 
   7  15   0       79.96     -117.06    422.13 o 
   9  15   0     1980.25     1286.78    601.57 o 
  11  15   0        0.15       94.82    518.06 o 
   0  16   0    63348.49    63282.36   1178.26 o 
   2  16   0     8098.61     8475.11    470.35 o 
   4  16   0    16046.47    17761.30   1085.35 o 
   6  16   0     1817.32     2108.79    433.66 o 
   8  16   0       40.31      -48.58    523.10 o 
  10  16   0       32.85     -268.05    565.37 o 
   1  17   0     3633.62     3617.18    304.94 o 
   3  17   0      584.80       34.29    304.23 o 
   5  17   0       63.30     -289.25    359.99 o 
   7  17   0      402.39      789.45    546.39 o 
   9  17   0      310.03      457.54    531.27 o 
  11  17   0       10.18      405.56    711.96 o 
   0  18   0     1010.96     1313.50    369.96 o 
   2  18   0    10686.34    10112.14    835.34 o 
   4  18   0      339.80       13.38    329.71 o 
   6  18   0     1148.40      787.26    672.51 o 
   8  18   0      799.89      245.15    508.29 o 
  10  18   0       52.66     -183.36    518.23 o 
   1  19   0     1380.20     1568.13    288.58 o 
   3  19   0     2894.85     3167.89    418.93 o 
   5  19   0     2693.06     2608.50   1032.46 o 
   7  19   0      181.29      402.25    582.40 o 
   9  19   0      247.40     -196.50    595.98 o 
   0  20   0     2194.68     2459.72    482.16 o 
   2  20   0      878.10      996.00    336.07 o 
   4  20   0       32.67       99.68    479.88 o 
   6  20   0        0.50      124.35    504.89 o 
   8  20   0      339.42      741.28    563.46 o 
   1  21   0     7063.48     6319.57    490.48 o 
   3  21   0     6840.29     7074.83    910.35 o 
   5  21   0     2567.10     3782.91    678.24 o 
   7  21   0       51.93      236.33    523.61 o 
   0  22   0      375.65      712.61    745.41 o 
   2  22   0      325.24       29.41    401.56 o 
   4  22   0        4.62      502.19    647.00 o 
   6  22   0       71.79       31.66    509.51 o 
   1  23   0      181.44      420.78    444.69 o 
   3  23   0      352.07      655.99    543.52 o 
 -15   1   1      310.59      421.52    759.99 o 
 -13   1   1     9055.46     9485.87    517.68 o 
 -11   1   1     7637.80     8339.48    398.31 o 
  -9   1   1    27552.14    27986.37    496.16 o 
  -7   1   1      706.87      425.47    145.39 o 
  -5   1   1      209.89       75.47    102.07 o 
  -3   1   1     2137.58     2440.45    106.40 o 
   1   1   1    18666.83    20417.96    491.97 o 
   3   1   1     2648.86     2540.10    106.62 o 
   5   1   1    31176.23    32609.78    429.43 o 
   7   1   1      506.28      381.38    169.91 o 
   9   1   1     5714.27     5885.17    294.27 o 
  11   1   1     8973.53     8852.37    401.15 o 
  13   1   1      701.94      955.64    542.12 o 
  15   1   1      374.52      533.99    644.66 o 
 -16   2   1      702.98     1170.06    914.91 o 
 -14   2   1     4832.35     5938.84    584.87 o 
 -12   2   1     6756.81     7649.83    553.07 o 
 -10   2   1    50393.95    53106.06   1209.77 o 
  -8   2   1    15807.25    16041.13    365.98 o 
  -6   2   1    67606.55    66703.08    637.53 o 
  -4   2   1    30129.38    30723.17    802.72 o 
  -2   2   1     1147.46     1286.91     91.96 o 
   0   2   1      265.99      371.95    141.25 o 
   2   2   1   145910.13   156466.61   2391.75 o 
   4   2   1     1350.38     1158.74    101.18 o 
   6   2   1    78702.60    78342.38   1197.84 o 
   8   2   1    21429.00    21480.30    439.54 o 
  10   2   1     6659.46     6756.01    440.68 o 
  12   2   1     4173.14     3733.03    383.88 o 
  14   2   1      414.40      308.36    512.58 o 
 -15   3   1      433.56      519.24    572.16 o 
 -13   3   1      205.52     1124.94    675.92 o 
 -11   3   1    29826.93    31095.13   1215.89 o 
  -9   3   1     3407.43     3538.51    282.84 o 
  -7   3   1    29837.13    30713.08    568.66 o 
  -5   3   1    16144.06    16232.76    288.81 o 
  -3   3   1    66029.65    74619.61   2449.03 o 
  -1   3   1     9788.59     9575.72    216.49 o 
   1   3   1    55009.45    55616.29   1075.67 o 
   3   3   1   282895.44   313850.66   5518.74 o 
   5   3   1    31973.47    30826.73    881.34 o 
   7   3   1    73869.93    72781.34   1729.42 o 
   9   3   1    13072.11    12486.39    380.72 o 
  11   3   1      673.33      743.42    335.92 o 
  13   3   1     1710.66     1273.74    444.56 o 
  15   3   1     1178.86     1232.39    637.39 o 
 -16   4   1       16.89      812.85    944.07 o 
 -14   4   1      907.47      705.95    438.74 o 
 -12   4   1     1699.78     1436.15    306.13 o 
 -10   4   1      134.52       48.58    197.99 o 
  -8   4   1    72357.53    71301.05    708.04 o 
  -6   4   1      275.22      204.64    125.47 o 
  -4   4   1    54197.69    57237.74    975.43 o 
  -2   4   1    55511.56    57337.52   2457.40 o 
   0   4   1    39125.37    40469.22    509.90 o 
   2   4   1   132555.47   136837.56   1925.88 o 
   4   4   1    95258.20   100011.73   3970.14 o 
   6   4   1      737.64      795.52    122.24 o 
   8   4   1    17710.44    17088.83    583.32 o 
  10   4   1     4903.13     4766.38    378.95 o 
  12   4   1     1247.12     1030.04    346.40 o 
  14   4   1       88.48      246.59    430.70 o 
 -15   5   1      650.11     1330.28    584.60 o 
 -13   5   1     2219.65     2547.75    456.23 o 
 -11   5   1     8376.50     8307.81    526.78 o 
  -9   5   1     1280.63     1095.09    211.47 o 
  -7   5   1    70287.65    71411.62   1119.07 o 
  -5   5   1     5127.18     4777.63    300.28 o 
  -3   5   1     4499.45     3710.86    494.82 o 
  -1   5   1    32054.93    34725.30    368.28 o 
   1   5   1    11039.18    10230.38    249.22 o 
   3   5   1   111559.01   114486.63    979.22 o 
   5   5   1     4483.64     3855.32    255.70 o 
   7   5   1    57962.91    55700.30   1761.67 o 
   9   5   1    10090.49     8202.83    376.91 o 
  11   5   1       26.30     -391.98    317.89 o 
  13   5   1     1363.49     1334.90    533.80 o 
  15   5   1      113.04      196.83    716.25 o 
 -14   6   1      995.51     1144.76    487.12 o 
 -12   6   1     6589.02     6603.36    467.53 o 
 -10   6   1    20025.80    20989.76    837.79 o 
  -8   6   1     5450.56     5333.10    359.73 o 
  -6   6   1   143728.77   135242.78   5563.86 o 
  -4   6   1      239.05      199.97    153.36 o 
  -2   6   1    24560.83    24698.16    572.47 o 
   0   6   1    75526.09    79590.55   2986.51 o 
   2   6   1   251045.22   262821.66   4341.81 o 
   4   6   1    11961.43    13627.55    461.48 o 
   6   6   1   119777.38   118410.87   5099.60 o 
   8   6   1    37246.13    36342.47    938.08 o 
  10   6   1     4255.97     4321.00    426.61 o 
  12   6   1       38.27     -427.58    359.73 o 
  14   6   1       62.20        7.97    484.27 o 
 -15   7   1      906.16      639.60    481.71 o 
 -13   7   1      255.72      445.37    447.39 o 
 -11   7   1      535.37      206.17    300.49 o 
  -9   7   1    30251.29    29630.37   1011.73 o 
  -7   7   1     7249.14     6388.78    364.10 o 
  -5   7   1    32554.90    31702.82   1347.93 o 
  -3   7   1    24873.83    24877.11    657.59 o 
  -1   7   1     6136.75     6240.17    228.29 o 
   1   7   1    10524.00     9706.76    268.54 o 
   3   7   1       39.78       46.38    143.62 o 
   5   7   1   135940.70   135147.31   1217.10 o 
   7   7   1    38583.14    34208.56   1414.73 o 
   9   7   1    12437.74    13201.47    980.93 o 
  11   7   1     4900.07     5658.18    701.48 o 
  13   7   1      162.29     -137.08    544.24 o 
 -14   8   1      157.59      651.81    576.41 o 
 -12   8   1       80.69      134.20    312.16 o 
 -10   8   1      188.05      477.69    271.92 o 
  -8   8   1     3602.94     3214.43    360.52 o 
  -6   8   1      382.16      109.01    276.72 o 
  -4   8   1      174.36     -233.03    155.35 o 
  -2   8   1    13849.83    14190.58    486.66 o 
   0   8   1    15411.74    14711.07    409.48 o 
   2   8   1     4944.46     4721.72    227.16 o 
   4   8   1     2603.38     2646.88    258.46 o 
   6   8   1      231.06      334.04    206.76 o 
   8   8   1      445.52      171.80    404.37 o 
  10   8   1      515.44      926.39    947.71 o 
  12   8   1        5.73     -287.66    529.33 o 
  14   8   1      222.07      509.71    610.09 o 
 -15   9   1      300.77      488.00    618.30 o 
 -13   9   1     1174.33     1223.12    623.69 o 
 -11   9   1     4174.17     3541.30    453.29 o 
  -9   9   1     9244.33     9078.47    826.52 o 
  -7   9   1    18868.64    18147.30    792.02 o 
  -5   9   1     9980.03     9041.18    294.28 o 
  -3   9   1      127.05      319.03    127.59 o 
  -1   9   1      150.36      104.82    116.30 o 
   1   9   1      588.48      587.28    136.21 o 
   3   9   1     8911.61     9644.44    347.87 o 
   5   9   1    12611.90    12052.40    409.81 o 
   7   9   1     7210.02     7412.96    966.85 o 
   9   9   1     6343.88     4155.97   1887.40 o 
  11   9   1     1111.94     1120.97    531.45 o 
  13   9   1      368.99      828.41    726.42 o 
 -14  10   1     1722.79     1207.61    669.08 o 
 -12  10   1     6620.98     7846.44   1165.51 o 
 -10  10   1    13376.08    14801.90    900.52 o 
  -8  10   1     3557.88     3349.00    512.22 o 
  -6  10   1    16467.41    16492.32    722.65 o 
  -4  10   1      901.42      806.76    168.01 o 
  -2  10   1      927.33      835.81    155.08 o 
   0  10   1     1162.37     1451.01    172.22 o 
   2  10   1    85428.66    80433.96    998.11 o 
   4  10   1    21812.46    20669.48    572.67 o 
   6  10   1    25046.88    23260.83    858.96 o 
   8  10   1     9295.76     9630.92    800.09 o 
  10  10   1     4557.57     4284.24    703.50 o 
  12  10   1      674.13      936.60    589.30 o 
 -13  11   1     1967.65     2564.01    702.30 o 
 -11  11   1    12986.88    14622.76   1946.46 o 
  -9  11   1     5519.68     5248.11    666.13 o 
  -7  11   1    23076.43    22701.42   1112.65 o 
  -5  11   1     4108.22     4012.90    274.03 o 
  -3  11   1     2135.74     2064.03    169.48 o 
  -1  11   1    28338.19    28995.74   1043.36 o 
   1  11   1     2944.37     2733.37    192.97 o 
   3  11   1    56190.85    56051.68    810.70 o 
   5  11   1     4272.40     4653.77    349.23 o 
   7  11   1    18633.23    20946.01    948.87 o 
   9  11   1     2685.72     2103.20    811.02 o 
  11  11   1      760.58     1506.41    570.36 o 
  13  11   1      255.27       13.76    716.41 o 
 -14  12   1      336.95      317.26    636.54 o 
 -12  12   1     5108.59     5474.33    712.51 o 
 -10  12   1     2951.53     2458.10    543.63 o 
  -8  12   1    15104.28    14651.11   1021.53 o 
  -6  12   1      526.02      439.43    403.69 o 
  -4  12   1     4325.93     4684.39    253.87 o 
  -2  12   1     5025.05     4644.86    235.88 o 
   0  12   1    14452.30    14357.37    557.69 o 
   2  12   1     3091.60     2458.81    288.05 o 
   4  12   1    21899.61    22782.21    835.67 o 
   6  12   1     1167.31      488.66    449.56 o 
   8  12   1     1781.90     1012.77    623.98 o 
  10  12   1     2116.30     1820.27    636.49 o 
  12  12   1      721.65      796.61    585.97 o 
 -13  13   1      425.59      287.55    558.47 o 
 -11  13   1     5104.01     5803.71    713.58 o 
  -9  13   1      514.25      714.75    457.50 o 
  -7  13   1     9814.21    10282.49   1144.55 o 
  -5  13   1      123.64       64.99    249.71 o 
  -3  13   1     1550.47     1556.14    210.08 o 
  -1  13   1     4133.83     3810.65    283.58 o 
   1  13   1     1071.63     1054.46    213.81 o 
   3  13   1    40336.70    41097.72   2213.64 o 
   5  13   1       36.62     -221.27    422.69 o 
   7  13   1     4016.16     5086.90    690.83 o 
   9  13   1     1221.57     1278.19    582.33 o 
  11  13   1       72.11       -0.83    576.81 o 
 -12  14   1     2505.12     2640.93    688.57 o 
 -10  14   1    14028.25    15172.73   1006.98 o 
  -8  14   1     1021.62      496.08    440.09 o 
  -6  14   1    12726.56    15168.05   1258.45 o 
  -4  14   1     1128.89     1180.76    309.35 o 
  -2  14   1      139.54      160.91    195.66 o 
   0  14   1     1588.35     1842.46    232.43 o 
   2  14   1    56414.75    57842.96   3424.50 o 
   4  14   1     3239.04     3123.24    553.46 o 
   6  14   1    22819.32    22492.82   2119.60 o 
   8  14   1     3780.57     4552.28    738.24 o 
  10  14   1     1828.85     1798.39    912.17 o 
  12  14   1      729.85      433.72    580.79 o 
 -11  15   1     2783.02     2963.15    874.81 o 
  -9  15   1    10784.51    10457.52   1260.28 o 
  -7  15   1     2523.06     2516.50    507.47 o 
  -5  15   1     4425.70     4411.07    436.75 o 
  -3  15   1        3.84      -80.88    198.79 o 
  -1  15   1     1561.98     1396.79    255.85 o 
   1  15   1     3839.46     3489.70    290.90 o 
   3  15   1     2421.98     3183.79    622.35 o 
   5  15   1    17198.30    17053.50    929.10 o 
   7  15   1     4670.62     4516.06    604.64 o 
   9  15   1     2539.16     2879.43    661.95 o 
  11  15   1     2129.37     1914.95    613.05 o 
 -12  16   1       44.20      353.36    724.24 o 
 -10  16   1       22.50      282.73    545.04 o 
  -8  16   1       90.53      246.00    602.74 o 
  -6  16   1     3140.61     3440.87    745.41 o 
  -4  16   1     1943.40     1660.78    348.46 o 
  -2  16   1      911.31      779.11    218.40 o 
   0  16   1     2275.84     2016.28    261.53 o 
   2  16   1       34.16      229.67    254.35 o 
   4  16   1     4952.97     5313.53    452.53 o 
   6  16   1       77.95      104.45    470.40 o 
   8  16   1       93.46      -37.46    468.64 o 
  10  16   1      737.98      716.64    617.34 o 
 -11  17   1      886.63      479.89    619.60 o 
  -9  17   1      954.05      801.42    557.51 o 
  -7  17   1     3942.46     3955.40    661.71 o 
  -5  17   1     3598.55     3892.53    943.16 o 
  -3  17   1     4408.37     4536.16    397.88 o 
  -1  17   1      337.50      437.59    211.60 o 
   1  17   1        9.56       27.20    254.55 o 
   3  17   1     1001.11     1569.38    360.22 o 
   5  17   1     3961.34     3745.48    443.75 o 
   7  17   1     5318.22     4436.75    769.00 o 
   9  17   1     2408.89     2330.48    626.55 o 
 -10  18   1     1976.68      945.44    586.75 o 
  -8  18   1     3664.92     3589.32    764.99 o 
  -6  18   1     3928.42     3230.06    555.58 o 
  -4  18   1     3459.01     3117.94    407.54 o 
  -2  18   1      246.28        8.61    301.85 o 
   0  18   1      308.38      351.77    206.93 o 
   2  18   1     2363.94     2368.19    402.70 o 
   4  18   1     5907.56     6567.26    515.93 o 
   6  18   1    11451.45    12283.51    934.45 o 
   8  18   1     3333.40     3964.90    731.82 o 
  -9  19   1     1277.47     1645.98    620.66 o 
  -7  19   1     1631.04     1313.82    590.22 o 
  -5  19   1      683.35      849.81    484.80 o 
  -3  19   1      130.65     -188.59    300.35 o 
  -1  19   1      575.54      435.01    276.13 o 
   1  19   1      710.89      774.73    283.60 o 
   3  19   1     2508.78     2171.01    403.53 o 
   5  19   1     2519.32     2908.05    614.88 o 
   7  19   1     3219.45     3585.50   1096.25 o 
   9  19   1      579.13      553.27    743.72 o 
  -8  20   1     2428.01     2284.42    662.96 o 
  -6  20   1      877.29     1133.02    885.75 o 
  -4  20   1      812.45      796.99    471.17 o 
  -2  20   1      207.70      479.34    392.41 o 
   0  20   1       84.28      104.24    304.77 o 
   2  20   1      234.30      123.51    334.74 o 
   4  20   1     2928.67     2486.99    450.02 o 
   6  20   1     1359.33     1171.14    582.35 o 
   8  20   1     1803.43     1350.92    674.10 o 
  -7  21   1      282.46      261.45    674.01 o 
  -5  21   1      222.33      201.48    511.16 o 
  -3  21   1      845.82      375.58    542.32 o 
  -1  21   1       11.91      -59.99    315.25 o 
   1  21   1       58.33     -146.71    348.91 o 
   3  21   1     2209.34     2668.69    457.24 o 
   5  21   1      282.01      284.37    565.28 o 
   7  21   1      708.83      531.34    563.70 o 
  -6  22   1     1827.95     2067.61    720.58 o 
  -4  22   1       48.24      115.72    506.02 o 
  -2  22   1      299.85      364.20    470.82 o 
   0  22   1       27.12       40.21    379.53 o 
   2  22   1     1952.75     2402.74    454.64 o 
   4  22   1      119.09      169.13    494.02 o 
  -3  23   1       52.54      530.91    587.01 o 
  -1  23   1        1.11      605.08    783.69 o 
   1  23   1      504.42      171.69    575.38 o 
   3  23   1      507.09      566.16    567.47 o 
 -14   0   2        1.84     -432.26    400.65 o 
 -12   0   2      446.96      449.43    305.15 o 
 -10   0   2     9985.65    10552.88    821.02 o 
  -8   0   2   131193.22   125615.25   3476.25 o 
  -6   0   2      263.53      127.41    153.23 o 
  -4   0   2   773917.31   730177.69   5470.95 o 
  -2   0   2    73688.37    77289.98   2123.24 o 
   0   0   2   111743.69   113472.88   1185.55 o 
   2   0   2   373220.53   393757.88   1916.98 o 
   4   0   2    10331.53     7573.62    362.80 o 
   6   0   2     8351.40     9442.81    400.76 o 
   8   0   2    19882.06    20149.84    631.39 o 
  10   0   2    14425.33    15158.15    731.95 o 
  12   0   2    21217.28    22106.26   1051.46 o 
  14   0   2     6852.50     7273.71   1057.07 o 
 -15   1   2     1029.41     1109.25    393.82 o 
 -13   1   2       95.99      218.62    288.50 o 
 -11   1   2     1112.42      887.58    228.76 o 
  -9   1   2    11840.18    11122.64    426.14 o 
  -7   1   2      288.20       90.82    116.42 o 
  -5   1   2     4137.54     4407.27    143.48 o 
  -3   1   2      817.05     1305.96     93.56 o 
  -1   1   2    13335.78    13198.48    219.96 o 
   1   1   2     6711.48     8114.95    218.81 o 
   3   1   2     1253.78     1581.18    113.49 o 
   5   1   2   123434.84   127345.33   1881.56 o 
   7   1   2     6723.43     6703.77    278.12 o 
   9   1   2     8672.20     9371.46    363.04 o 
  11   1   2      669.81      719.19    383.00 o 
  13   1   2      389.73      667.13    720.81 o 
 -16   2   2      267.60      159.73    470.46 o 
 -14   2   2     2575.99     3901.69    491.20 o 
 -12   2   2     1161.56     1329.27    276.75 o 
 -10   2   2       60.84      250.68    196.06 o 
  -8   2   2     1583.96     1091.80    163.41 o 
  -6   2   2    69644.29    66335.60   1318.60 o 
  -4   2   2    61064.66    58028.02   1369.94 o 
  -2   2   2   106642.30   114934.76   2219.00 o 
   0   2   2   104658.12   111636.65    662.24 o 
   2   2   2    24523.23    28337.29    694.48 o 
   4   2   2    28382.60    29360.40    747.31 o 
   6   2   2     2778.71     2474.92    192.73 o 
   8   2   2     4697.13     4739.13    277.69 o 
  10   2   2      151.68      153.49    297.54 o 
  12   2   2     1229.92     1349.35    451.84 o 
  14   2   2     1308.78     1519.90    716.25 o 
 -15   3   2      909.09      906.46    460.72 o 
 -13   3   2       14.35      -73.04    269.62 o 
 -11   3   2        3.70     -168.42    248.03 o 
  -9   3   2    17831.02    16512.48    365.55 o 
  -7   3   2    17691.00    16716.70    583.57 o 
  -5   3   2    83301.45    83829.97   1470.53 o 
  -3   3   2   204998.44   196806.38   6241.04 o 
  -1   3   2   139307.88   137035.69   1674.08 o 
   1   3   2     3106.70     2688.09    222.49 o 
   3   3   2    51363.05    56758.34   1645.84 o 
   5   3   2    10809.92    10496.15    333.21 o 
   7   3   2      314.70       24.96    175.20 o 
   9   3   2    21025.25    21654.03    484.60 o 
  11   3   2     8171.55     7720.37    736.26 o 
  13   3   2     3280.35     3365.43    496.67 o 
 -16   4   2        4.84      600.48    645.00 o 
 -14   4   2      556.09      488.03    342.29 o 
 -12   4   2      975.02      860.80    261.61 o 
 -10   4   2      235.00      -59.74    218.27 o 
  -8   4   2     4360.21     3860.62    204.59 o 
  -6   4   2      786.23      946.55    160.51 o 
  -4   4   2      539.81      842.20    142.23 o 
  -2   4   2    19311.61    20648.10    563.47 o 
   0   4   2    59806.54    64266.24    759.12 o 
   2   4   2     3775.99     4141.84    219.00 o 
   4   4   2    33190.27    34627.19   1726.43 o 
   6   4   2     2000.66     2025.65    157.67 o 
   8   4   2     1009.58      622.01    210.39 o 
  10   4   2      275.83      176.22    220.95 o 
  12   4   2      332.59      196.61    432.75 o 
  14   4   2        6.63      393.71    460.62 o 
 -15   5   2      759.95      647.72    655.96 o 
 -13   5   2      130.16      124.04    299.93 o 
 -11   5   2      144.71      319.17    294.55 o 
  -9   5   2    11810.33    12316.05    374.07 o 
  -7   5   2    49270.52    48063.84   1556.83 o 
  -5   5   2   136008.88   141286.27   1686.86 o 
  -3   5   2   184036.22   197367.89   5459.23 o 
  -1   5   2    92904.37    91884.20   1513.38 o 
   1   5   2       43.61      107.66    187.32 o 
   3   5   2    12125.80    13294.88    383.15 o 
   5   5   2     2438.73     2361.78    248.46 o 
   7   5   2     2734.18     2501.72    198.15 o 
   9   5   2    14358.58    14799.47    699.74 o 
  11   5   2     3294.12     3864.85    464.83 o 
  13   5   2     3372.43     3564.59    521.03 o 
 -16   6   2     1138.89     1094.06    610.91 o 
 -14   6   2     1099.50     1300.57    320.76 o 
 -12   6   2      177.28       15.26    268.85 o 
 -10   6   2       59.64      -79.83    208.71 o 
  -8   6   2     5506.87     4926.01    357.60 o 
  -6   6   2    39458.28    40638.29    737.83 o 
  -4   6   2    10128.03    11552.28    457.67 o 
  -2   6   2    76813.59    80609.99   1769.34 o 
   0   6   2      384.25      556.39    138.33 o 
   2   6   2      395.36      489.20    211.17 o 
   4   6   2    24217.74    26110.79    828.52 o 
   6   6   2      509.80      374.13    229.36 o 
   8   6   2      292.01      -41.19    165.94 o 
  10   6   2      217.37      139.98    379.49 o 
  12   6   2       73.08       37.92    409.61 o 
  14   6   2        0.02       32.74    487.00 o 
 -15   7   2      167.36      758.76    456.43 o 
 -13   7   2      152.94      229.06    337.27 o 
 -11   7   2       16.94     -169.43    278.78 o 
  -9   7   2    13444.49    13976.69    751.69 o 
  -7   7   2      334.32     -104.74    229.83 o 
  -5   7   2     2022.65     2746.51    338.07 o 
  -3   7   2      545.53      680.88    111.08 o 
  -1   7   2      433.18      521.20    101.72 o 
   1   7   2    11544.95    12153.92    340.36 o 
   3   7   2      817.30      917.18    188.77 o 
   5   7   2    69548.39    73789.77    967.67 o 
   7   7   2      810.71      819.64    335.81 o 
   9   7   2     5216.49     5256.26    938.60 o 
  11   7   2      113.69     -202.16    635.82 o 
  13   7   2        7.80      631.16    601.85 o 
 -14   8   2      300.15      365.57    451.14 o 
 -12   8   2      614.13      511.97    362.25 o 
 -10   8   2     2664.08     2618.97    423.17 o 
  -8   8   2    65106.00    62634.29   1367.88 o 
  -6   8   2    21748.65    21672.29    574.78 o 
  -4   8   2   521807.47   528329.50  24735.97 o 
  -2   8   2    51362.81    51653.45   1591.25 o 
   0   8   2    55694.55    54764.55   1293.31 o 
   2   8   2     5162.93     5529.13    387.38 o 
   4   8   2    20470.27    21324.52    556.52 o 
   6   8   2      679.86      397.46    219.63 o 
   8   8   2    23522.85    26304.16   2441.27 o 
  10   8   2    16814.99    19027.30   1779.70 o 
  12   8   2     4595.03     5002.68    710.03 o 
 -15   9   2      669.86      739.15    674.19 o 
 -13   9   2     1186.10     1626.36    407.17 o 
 -11   9   2     1684.63     2048.34    362.60 o 
  -9   9   2     1566.78     1068.03    367.77 o 
  -7   9   2     1141.23     1152.05    322.30 o 
  -5   9   2      585.90      210.02    138.22 o 
  -3   9   2      798.23      410.66    131.78 o 
  -1   9   2     9678.71    10010.96    384.01 o 
   1   9   2     1218.33     1464.50    201.94 o 
   3   9   2     1023.39      768.61    208.62 o 
   5   9   2    19422.10    19315.67    555.44 o 
   7   9   2     4546.26     4691.78    573.20 o 
   9   9   2     9778.44    10887.22   1119.94 o 
  11   9   2      361.98      -43.07    659.62 o 
  13   9   2      457.19      176.73    618.11 o 
 -14  10   2      258.38      471.78    706.86 o 
 -12  10   2      721.23      478.18    383.99 o 
 -10  10   2     1401.41     1160.76    388.05 o 
  -8  10   2    10783.21     9883.51    646.46 o 
  -6  10   2    22878.96    20979.38   1358.69 o 
  -4  10   2     8519.46     7508.68    371.97 o 
  -2  10   2    54062.61    53347.70   1486.93 o 
   0  10   2     8196.20     7587.54    268.75 o 
   2  10   2     5235.67     4802.97    301.86 o 
   4  10   2    47557.85    47608.73   1010.20 o 
   6  10   2      616.50      511.22    288.43 o 
   8  10   2       25.05       84.05    521.55 o 
  10  10   2     2252.18     2530.60    605.23 o 
  12  10   2     1050.26     1077.23    642.44 o 
 -13  11   2     1232.80     1378.54    640.04 o 
 -11  11   2       41.25     -177.75    588.24 o 
  -9  11   2     3934.50     3545.55    501.77 o 
  -7  11   2     2117.70     2461.67    409.00 o 
  -5  11   2    15220.22    14055.39    826.27 o 
  -3  11   2    20725.67    20758.10    866.64 o 
  -1  11   2    23222.83    23230.55    480.53 o 
   1  11   2    43227.12    45907.50   1044.30 o 
   3  11   2    24681.53    26093.62    616.09 o 
   5  11   2     7854.83     7648.08    412.30 o 
   7  11   2      649.33      844.35    523.18 o 
   9  11   2     2193.14     1973.81    553.14 o 
  11  11   2     2524.00     3761.88    728.52 o 
  13  11   2     2146.47     2066.78    717.35 o 
 -14  12   2       58.37       27.39    547.00 o 
 -12  12   2      101.94      462.72    583.17 o 
 -10  12   2        0.33     -406.69    492.08 o 
  -8  12   2      302.46      580.95    399.80 o 
  -6  12   2     4996.31     4971.21    355.84 o 
  -4  12   2     5925.39     5772.33    251.48 o 
  -2  12   2     5577.71     6072.75    263.97 o 
   0  12   2      567.68      614.35    193.13 o 
   2  12   2     2322.61     2324.50    337.83 o 
   4  12   2      216.40      205.53    272.25 o 
   6  12   2     2091.56     1987.49    524.89 o 
   8  12   2      110.33      132.67    694.38 o 
  10  12   2       48.27     -422.94    480.44 o 
  12  12   2       22.59     -191.81    540.94 o 
 -13  13   2       63.55     -473.20    549.46 o 
 -11  13   2      496.25      383.74    555.84 o 
  -9  13   2     3370.58     4187.22    560.37 o 
  -7  13   2    19160.63    19931.59    853.71 o 
  -5  13   2     8898.22     9537.08    433.43 o 
  -3  13   2    19057.03    18034.83    557.16 o 
  -1  13   2    40902.90    40350.02   1547.05 o 
   1  13   2    37829.52    36488.09   1384.48 o 
   3  13   2      839.11      581.81    279.05 o 
   5  13   2      638.98      916.71    739.95 o 
   7  13   2      867.20     1006.03    628.77 o 
   9  13   2     2798.81     2753.06    599.46 o 
  11  13   2     3793.61     4092.42    770.45 o 
 -12  14   2      401.82      424.92    603.96 o 
 -10  14   2      135.22       51.93    503.31 o 
  -8  14   2     2949.65     2504.85    507.64 o 
  -6  14   2       15.97     -121.61    221.67 o 
  -4  14   2      384.27      611.47    277.48 o 
  -2  14   2     1575.64     1674.73    231.20 o 
   0  14   2     5778.40     5879.96    331.07 o 
   2  14   2    11632.62    12421.92    429.27 o 
   4  14   2     8960.66     9386.16    469.76 o 
   6  14   2     2390.84     2393.38    587.64 o 
   8  14   2      557.17      382.10    634.90 o 
  10  14   2       98.32       60.01    587.73 o 
 -13  15   2      831.44     1251.49    599.10 o 
 -11  15   2      275.27      -11.55    559.12 o 
  -9  15   2       33.71     -130.86    467.27 o 
  -7  15   2     1753.06     1355.19    500.57 o 
  -5  15   2       27.57        0.81    247.88 o 
  -3  15   2      263.63      277.51    179.36 o 
  -1  15   2     6125.83     6077.30    377.23 o 
   1  15   2     4171.60     3875.79    296.55 o 
   3  15   2      469.04      284.13    273.93 o 
   5  15   2     1745.13      902.09    448.40 o 
   7  15   2        0.40     -236.33    455.01 o 
   9  15   2     1167.41     1329.89    578.63 o 
  11  15   2        0.26      327.11    571.42 o 
 -12  16   2        0.50      -34.67    625.57 o 
 -10  16   2      178.26      288.85    530.05 o 
  -8  16   2    12487.04    12942.36    891.22 o 
  -6  16   2     7555.34     7981.70    619.05 o 
  -4  16   2    49255.09    49679.54   1405.74 o 
  -2  16   2     7359.90     7473.94    339.13 o 
   0  16   2    12119.98    12514.75    570.47 o 
   2  16   2     5754.75     5851.33    355.86 o 
   4  16   2     1609.01     1740.41    386.53 o 
   6  16   2       94.81     -194.81    429.83 o 
   8  16   2     2109.48     2698.41    888.48 o 
  10  16   2     2811.78     3335.13    685.24 o 
 -11  17   2       98.74     -890.20   1214.71 o 
  -9  17   2     1526.28     1210.16    551.84 o 
  -7  17   2       21.44     -471.00    452.13 o 
  -5  17   2       52.59      214.62    392.06 o 
  -3  17   2      113.79       80.97    296.36 o 
  -1  17   2       18.97     -191.80    235.05 o 
   1  17   2      127.61     -102.29    253.63 o 
   3  17   2      602.63      485.08    339.74 o 
   5  17   2     9195.05     8797.76    783.61 o 
   7  17   2      126.95       -6.68    490.29 o 
   9  17   2       86.47      422.25    625.04 o 
 -10  18   2       39.77     -227.91    556.37 o 
  -8  18   2       98.90      -96.31    461.02 o 
  -6  18   2    13906.14    12758.05    923.11 o 
  -4  18   2     1177.32      971.55    503.86 o 
  -2  18   2    10224.27     9449.47    482.43 o 
   0  18   2     3006.54     2720.68    321.07 o 
   2  18   2      151.58      -69.75    395.65 o 
   4  18   2      580.23      874.79    407.58 o 
   6  18   2      576.44      214.31    723.54 o 
   8  18   2       13.88      137.60    611.50 o 
  -9  19   2      551.67       46.55    488.67 o 
  -7  19   2     1341.83     1268.30    634.75 o 
  -5  19   2     7098.15     7674.35    717.92 o 
  -3  19   2    12922.46    12660.24    725.96 o 
  -1  19   2     3617.82     3746.00    344.20 o 
   1  19   2       53.55      207.34    311.99 o 
   3  19   2      626.95      735.09    402.63 o 
   5  19   2      384.52      121.71    423.07 o 
   7  19   2       18.79       65.18    608.69 o 
  -8  20   2        0.84     -589.28    534.84 o 
  -6  20   2      718.66      889.08    466.46 o 
  -4  20   2      835.20     1135.44   1055.24 o 
  -2  20   2      120.52      664.59    504.86 o 
   0  20   2        2.18      -69.57    274.60 o 
   2  20   2      272.90      315.61    376.78 o 
   4  20   2       78.35     -452.53    349.96 o 
   6  20   2      386.58      547.81    699.31 o 
  -7  21   2     1736.26     2018.20    701.66 o 
  -5  21   2     4851.92     5343.92    628.74 o 
  -3  21   2     7557.83     7087.32    703.13 o 
  -1  21   2     4060.77     3648.89    403.41 o 
   1  21   2      831.68      912.30    423.32 o 
   3  21   2      559.40      702.02    410.68 o 
   5  21   2      416.51      430.16    684.46 o 
  -6  22   2       84.49     -353.69    623.80 o 
  -4  22   2      872.89     1212.16    524.95 o 
  -2  22   2      306.26      339.65    439.62 o 
   0  22   2      959.63     1026.20    539.07 o 
   2  22   2      553.40      433.19    479.23 o 
   4  22   2        3.41     -214.67    496.58 o 
  -3  23   2      211.77       40.23    489.18 o 
  -1  23   2      254.41       21.87    798.27 o 
   1  23   2      260.24      209.96    484.45 o 
   3  23   2      317.73      291.97    586.71 o 
 -17   1   3      411.06     -843.83    772.75 o 
 -15   1   3      661.15      643.01    457.49 o 
 -13   1   3     4782.49     5174.96    433.68 o 
 -11   1   3    35384.33    33220.12    890.59 o 
  -9   1   3    35896.32    33521.89   1010.94 o 
  -7   1   3     1066.94      653.15    124.96 o 
  -5   1   3    13593.69    12653.53    429.81 o 
  -3   1   3    25630.99    25929.45    569.89 o 
  -1   1   3    14275.42    14977.25    569.79 o 
   1   1   3   235411.20   249662.27   1438.67 o 
   3   1   3   100783.76   105507.90    662.69 o 
   5   1   3    31711.86    32178.80    664.66 o 
   7   1   3    24678.99    25046.95    486.18 o 
   9   1   3      856.63      330.42    253.17 o 
  11   1   3     4023.94     3886.60    426.60 o 
  13   1   3       71.14       85.61    550.24 o 
 -16   2   3      954.53      592.85    631.17 o 
 -14   2   3     4580.35     5476.74    500.92 o 
 -12   2   3     3727.35     3280.65    316.41 o 
 -10   2   3    15675.08    14191.28    474.20 o 
  -8   2   3     4215.66     3746.95    193.42 o 
  -6   2   3      750.83      575.36    145.90 o 
  -4   2   3    45785.62    47472.75    946.22 o 
  -2   2   3   342245.84   338466.09   9324.55 o 
   0   2   3     8096.02     7981.62    188.28 o 
   2   2   3    80681.99    82758.62   1382.88 o 
   4   2   3    80835.93    78165.30   2062.14 o 
   6   2   3     5921.42     5328.99    225.98 o 
   8   2   3      637.62      522.71    186.40 o 
  10   2   3        1.22       59.10    270.03 o 
  12   2   3      263.92      184.16    359.50 o 
  14   2   3      346.78      775.38    680.55 o 
 -15   3   3     2781.92     2811.63    537.68 o 
 -13   3   3     3207.40     3344.51    410.08 o 
 -11   3   3     5106.92     4549.04    308.54 o 
  -9   3   3        6.43      -23.29    146.97 o 
  -7   3   3    20248.04    18352.02    277.89 o 
  -5   3   3   121664.02   119090.66   2701.35 o 
  -3   3   3     6248.91     5593.16    158.89 o 
  -1   3   3   124485.01   114296.88   2945.10 o 
   1   3   3     5605.97     5842.14    235.26 o 
   3   3   3    65127.56    65489.51   3263.41 o 
   5   3   3    28863.09    28458.82    570.67 o 
   7   3   3     9842.05     9324.32    313.94 o 
   9   3   3     6162.90     5436.87    355.23 o 
  11   3   3     1532.99     1314.06    426.76 o 
  13   3   3      177.21      135.01    431.36 o 
 -16   4   3     2142.16     2644.79    695.31 o 
 -14   4   3     1938.73     1805.56    416.66 o 
 -12   4   3    17753.38    19383.25    974.63 o 
 -10   4   3     8558.01     7857.31    342.42 o 
  -8   4   3    14415.86    13288.76    299.53 o 
  -6   4   3   131624.84   127564.20   1588.88 o 
  -4   4   3    22111.17    23190.93    414.78 o 
  -2   4   3   194356.42   192575.33   3777.27 o 
   0   4   3    45550.89    50122.69    598.02 o 
   2   4   3     1549.25     1316.08    187.67 o 
   4   4   3    26061.33    28409.87   1219.18 o 
   6   4   3    36881.09    35907.39    528.71 o 
   8   4   3    22496.78    22570.28    958.06 o 
  10   4   3     6036.34     4661.21    936.99 o 
  12   4   3     1955.62     2308.11    572.32 o 
  14   4   3       47.00       36.58    471.84 o 
 -15   5   3     3153.12     2869.51    542.06 o 
 -13   5   3      195.31       29.77    362.81 o 
 -11   5   3     2422.06     1727.28    286.13 o 
  -9   5   3      423.63      201.25    166.61 o 
  -7   5   3     1328.60      944.08    175.46 o 
  -5   5   3     9160.41     8316.90    318.69 o 
  -3   5   3     6677.52     6290.85    197.93 o 
  -1   5   3   304177.34   300896.84   2078.41 o 
   1   5   3        5.03      113.37    136.80 o 
   3   5   3    12352.18    11541.45    411.51 o 
   5   5   3    40096.21    36662.00   2685.82 o 
   7   5   3     2221.83     1793.90    261.83 o 
   9   5   3     5812.69     5744.43    434.07 o 
  11   5   3     3280.51     3441.15    512.93 o 
  13   5   3      212.01     -329.45    517.55 o 
 -16   6   3     2128.97     1582.41    724.88 o 
 -14   6   3     8959.42    10070.20    562.45 o 
 -12   6   3     1178.44      834.08    331.97 o 
 -10   6   3    12236.26    11332.05    390.12 o 
  -8   6   3      932.49      455.36    241.43 o 
  -6   6   3    16566.31    15388.89    452.27 o 
  -4   6   3    32307.27    34604.67   1172.62 o 
  -2   6   3   178192.56   173258.27   2819.73 o 
   0   6   3     8974.55     8888.04    283.03 o 
   2   6   3    76223.64    86037.66   1514.29 o 
   4   6   3    18766.86    19055.82    537.56 o 
   6   6   3    11471.10    10652.45    674.55 o 
   8   6   3     4174.32     3758.71    318.83 o 
  10   6   3     1155.54      503.96    462.73 o 
  12   6   3      368.22      170.99    445.05 o 
 -15   7   3     2475.99     3272.47    709.96 o 
 -13   7   3     8459.29     8382.80    606.35 o 
 -11   7   3      165.41     -225.17    296.89 o 
  -9   7   3      494.71      266.61    310.83 o 
  -7   7   3     9532.13     8313.08    406.70 o 
  -5   7   3      270.23      430.24    190.00 o 
  -3   7   3     4996.75     4744.14    244.09 o 
  -1   7   3      175.48      335.69    159.41 o 
   1   7   3    13692.13    14343.37    649.07 o 
   3   7   3    18311.03    20235.69    706.61 o 
   5   7   3    11945.73    11574.64    711.43 o 
   7   7   3    47315.97    43269.42   3064.39 o 
   9   7   3     1832.94     1031.27    585.67 o 
  11   7   3     4784.67     5237.55    841.03 o 
  13   7   3       27.61     -156.76    569.02 o 
 -16   8   3       26.23     -209.62    423.22 o 
 -14   8   3       14.39     -103.39    338.70 o 
 -12   8   3      507.50      164.87    345.38 o 
 -10   8   3     3080.67     1901.64    408.89 o 
  -8   8   3     4351.94     3787.68    377.15 o 
  -6   8   3     2034.88     2042.79    309.25 o 
  -4   8   3    12058.85    11441.03    320.14 o 
  -2   8   3     4084.69     4026.85    207.56 o 
   0   8   3    20597.34    20642.02    457.44 o 
   2   8   3     1136.70     1224.66    251.23 o 
   4   8   3      156.03      -71.57    253.83 o 
   6   8   3     2225.41     2275.01    313.38 o 
   8   8   3       49.91     -674.34    869.35 o 
  10   8   3      266.79      706.62    668.87 o 
  12   8   3       42.49      -93.96    595.29 o 
 -15   9   3     2323.22     2101.69    581.80 o 
 -13   9   3     5613.74     5531.17    480.15 o 
 -11   9   3     6129.19     6694.74    562.56 o 
  -9   9   3    14617.50    13848.78    627.49 o 
  -7   9   3    21431.08    24252.30   1506.10 o 
  -5   9   3    12198.51    10617.41    763.58 o 
  -3   9   3      720.69      712.64    132.16 o 
  -1   9   3     3470.16     3495.47    201.15 o 
   1   9   3    22758.65    23664.11    704.60 o 
   3   9   3    11712.13    12997.81    461.32 o 
   5   9   3    23668.71    24176.92    663.12 o 
   7   9   3    12707.26    12474.37   1017.88 o 
   9   9   3     2742.33     2115.76    595.08 o 
  11   9   3      592.30       47.04    593.56 o 
  13   9   3       86.01     -127.94    553.27 o 
 -14  10   3     2504.86     2468.56    507.02 o 
 -12  10   3     4389.70     3910.03    469.83 o 
 -10  10   3    10244.08     9706.74    623.20 o 
  -8  10   3      742.03      713.16    303.39 o 
  -6  10   3    17389.13    18080.83    836.27 o 
  -4  10   3     1704.69     2047.89    162.34 o 
  -2  10   3    20231.63    19951.06    391.54 o 
   0  10   3    30955.85    31279.56    784.08 o 
   2  10   3    47793.91    50762.51    923.66 o 
   4  10   3    19749.96    19991.08    586.19 o 
   6  10   3     7313.12     6886.07    459.50 o 
   8  10   3      208.42      402.01    632.58 o 
  10  10   3      140.14      159.64    590.33 o 
  12  10   3       70.81      315.31    559.86 o 
 -15  11   3     1305.81     1291.77    664.74 o 
 -13  11   3     1594.50     1295.85    423.63 o 
 -11  11   3     1498.41     1057.46    391.95 o 
  -9  11   3     4864.63     5076.87    653.88 o 
  -7  11   3      733.05      544.88    351.62 o 
  -5  11   3     5830.95     5297.20    287.69 o 
  -3  11   3    10746.83    11047.23    309.36 o 
  -1  11   3    64181.80    62335.30   1603.34 o 
   1  11   3    35575.23    38203.75    754.35 o 
   3  11   3    13389.38    14241.33    512.80 o 
   5  11   3    10253.40    11602.94    522.11 o 
   7  11   3      480.08      150.92    473.43 o 
   9  11   3      392.19      786.79    608.44 o 
  11  11   3     3061.17     3710.21    744.04 o 
 -14  12   3      305.84      143.30    617.67 o 
 -12  12   3    16199.58    17217.29    977.05 o 
 -10  12   3    11748.51    11166.92    798.65 o 
  -8  12   3    10503.82    12006.83    692.43 o 
  -6  12   3    23858.41    24255.83    726.88 o 
  -4  12   3     3302.39     3082.07    205.96 o 
  -2  12   3    15312.99    14375.32    494.59 o 
   0  12   3    31209.79    31233.96    665.95 o 
   2  12   3    19543.01    20331.57    648.78 o 
   4  12   3    23469.38    24734.03    683.74 o 
   6  12   3     7519.23     7052.59    721.73 o 
   8  12   3     2068.66     2644.68    653.19 o 
  10  12   3      791.54     1000.55    629.26 o 
  12  12   3      620.21      827.02    668.96 o 
 -13  13   3      166.45      132.85    604.05 o 
 -11  13   3     1882.27      554.05    528.20 o 
  -9  13   3     2928.95     2739.89    516.90 o 
  -7  13   3       90.97      163.84    341.92 o 
  -5  13   3     5023.35     4526.11    322.84 o 
  -3  13   3      330.23      433.61    183.19 o 
  -1  13   3    40301.72    41566.98    855.91 o 
   1  13   3     6855.31     6862.41    330.53 o 
   3  13   3     5594.29     5560.06    574.23 o 
   5  13   3     7916.89     8227.47    744.64 o 
   7  13   3     1964.72     2147.56    700.49 o 
   9  13   3      329.85      255.24    571.28 o 
  11  13   3     1144.54     1423.00    606.84 o 
 -14  14   3     2320.72     2396.62   1268.48 o 
 -12  14   3     2006.30     1321.76    705.00 o 
 -10  14   3     4615.67     4324.32    603.43 o 
  -8  14   3     1083.23      673.40    403.61 o 
  -6  14   3     4610.14     4797.18    473.77 o 
  -4  14   3     1360.03     1480.22    266.95 o 
  -2  14   3    29591.47    30954.39    774.18 o 
   0  14   3       16.55      109.73    200.05 o 
   2  14   3    44443.04    43832.96   1449.23 o 
   4  14   3    12695.78    13709.85    576.92 o 
   6  14   3      237.82      230.66    456.17 o 
   8  14   3      450.68      916.95    605.59 o 
  10  14   3      284.31      843.77    654.91 o 
 -13  15   3     2897.93     2132.74    723.19 o 
 -11  15   3     1526.25     1303.96    525.00 o 
  -9  15   3     3978.10     2902.23    587.15 o 
  -7  15   3     2648.78     2648.89    504.09 o 
  -5  15   3      189.60      113.49    362.41 o 
  -3  15   3     2973.52     2767.22    258.45 o 
  -1  15   3      695.89      603.00    222.05 o 
   1  15   3    40319.70    39960.06    722.82 o 
   3  15   3    12948.24    11831.92    716.98 o 
   5  15   3     2455.55     2252.54    578.84 o 
   7  15   3     6522.62     7228.56   1286.70 o 
   9  15   3       44.28     -663.18    572.12 o 
 -12  16   3      129.88       45.24    694.83 o 
 -10  16   3      227.52     -397.05    611.79 o 
  -8  16   3      436.84       98.79    475.57 o 
  -6  16   3     1522.56     1276.41    407.21 o 
  -4  16   3     6481.74     6305.01    556.28 o 
  -2  16   3     4588.90     4811.93    408.40 o 
   0  16   3     1484.72     1524.19    247.70 o 
   2  16   3      822.13      735.27    281.67 o 
   4  16   3      818.34      573.95    473.12 o 
   6  16   3      561.40      705.20    678.29 o 
   8  16   3      290.42      252.28    599.17 o 
  10  16   3      147.14      829.21    755.74 o 
 -11  17   3     2254.63     3092.20    746.32 o 
  -9  17   3     1272.04      629.65    666.13 o 
  -7  17   3     1181.28     1537.91    488.60 o 
  -5  17   3     2070.60     2022.98    422.76 o 
  -3  17   3      185.93      227.80    274.06 o 
  -1  17   3        2.94     -262.84    221.69 o 
   1  17   3      338.96      223.43    245.52 o 
   3  17   3     3734.78     3446.40    460.94 o 
   5  17   3     4231.25     3715.52    610.43 o 
   7  17   3     2050.83     1613.23    648.72 o 
   9  17   3     2896.79     2440.36    920.38 o 
 -10  18   3      228.51      500.66    556.97 o 
  -8  18   3     1072.45      439.75    519.47 o 
  -6  18   3       18.63     -168.68    437.51 o 
  -4  18   3     1529.33     1419.63    437.01 o 
  -2  18   3     2908.45     2864.99    343.51 o 
   0  18   3     1778.77     2328.80    327.51 o 
   2  18   3     3988.90     4338.17    486.82 o 
   4  18   3      946.60      795.61    489.38 o 
   6  18   3     1400.00     2048.83    680.31 o 
   8  18   3      899.48     1084.87    753.89 o 
  -9  19   3      148.01     -316.86    632.42 o 
  -7  19   3       28.33     -181.75    425.53 o 
  -5  19   3      936.24     1569.75    444.94 o 
  -3  19   3      423.59      546.83    498.73 o 
  -1  19   3     4375.57     4269.12    368.81 o 
   1  19   3     1122.37     1848.95    353.57 o 
   3  19   3     1730.78     1265.23    381.01 o 
   5  19   3      960.76     1126.28    500.45 o 
   7  19   3      232.55      301.33    656.30 o 
  -8  20   3      458.37      437.89    553.40 o 
  -6  20   3     3732.46     4100.85    571.28 o 
  -4  20   3      167.92      434.20    480.24 o 
  -2  20   3      247.08      344.15    365.32 o 
   0  20   3     1129.35     1276.25    360.61 o 
   2  20   3      891.68      873.25    379.84 o 
   4  20   3     2441.32     2329.74    522.45 o 
   6  20   3     2696.50     2597.89    748.10 o 
  -7  21   3      119.01      -99.58    581.39 o 
  -5  21   3      317.58      778.14    448.20 o 
  -3  21   3        1.69     -183.50    503.19 o 
  -1  21   3      302.74      530.19    361.67 o 
   1  21   3        0.11      106.17    421.19 o 
   3  21   3      385.19      390.21    433.66 o 
   5  21   3      358.36      117.27    380.57 o 
  -6  22   3       74.87     -431.68    496.64 o 
  -4  22   3      571.51      375.21    622.39 o 
  -2  22   3     4434.94     5062.05    571.34 o 
   0  22   3     1329.61     1470.78    645.17 o 
   2  22   3     2151.89     2920.43    490.76 o 
   4  22   3     1784.14     2326.86    592.10 o 
  -3  23   3      176.23       44.42    422.49 o 
  -1  23   3       94.43     -996.92    738.12 o 
   1  23   3     2831.36     3787.21    834.72 o 
 -16   0   4       17.18      379.09    902.15 o 
 -14   0   4      874.39     -123.93    743.59 o 
 -12   0   4    29606.64    31914.91   1167.33 o 
 -10   0   4    15110.90    14013.54    502.16 o 
  -8   0   4   234815.50   226797.98   4433.41 o 
  -6   0   4    60148.45    61322.04    692.78 o 
  -4   0   4    41188.46    42337.92    626.17 o 
  -2   0   4     2372.29     2522.38    236.93 o 
   0   0   4   185135.86   185728.33   1447.08 o 
   2   0   4      262.95      590.92    250.86 o 
   4   0   4    81882.50    84958.86   1640.99 o 
   6   0   4    19944.71    20318.74   1091.69 o 
   8   0   4    21798.75    23270.47    945.27 o 
  10   0   4      713.31      420.02    420.21 o 
  12   0   4     2817.09     2637.70    596.76 o 
 -17   1   4      515.81      934.49    580.47 o 
 -15   1   4        1.53      153.18    417.45 o 
 -13   1   4     1671.27     1247.16    343.91 o 
 -11   1   4     1507.57      950.75    221.92 o 
  -9   1   4     8992.93     8968.81    257.69 o 
  -7   1   4     6901.20     6535.06    178.36 o 
  -5   1   4    11988.45    10529.83    322.76 o 
  -3   1   4    36725.29    33704.30   1129.42 o 
  -1   1   4     2495.51     2971.19    118.67 o 
   1   1   4   241683.25   250425.28   1526.91 o 
   3   1   4     3784.62     4160.29    200.15 o 
   5   1   4    26715.81    25844.67    411.15 o 
   7   1   4     3300.58     2518.70    325.61 o 
   9   1   4     3757.23     3184.34    401.70 o 
  11   1   4      105.63      267.35    359.72 o 
  13   1   4     1131.27     1634.56    626.27 o 
 -16   2   4       69.91      -10.55    489.60 o 
 -14   2   4       54.03     1403.53   1257.41 o 
 -12   2   4     7021.89     6896.03    488.21 o 
 -10   2   4    18677.79    17019.28    354.98 o 
  -8   2   4     1265.96     1123.27    133.74 o 
  -6   2   4    60741.70    57746.28    795.23 o 
  -4   2   4    77175.70    73975.84   1302.30 o 
  -2   2   4     1892.10     1646.07     96.23 o 
   0   2   4   177781.23   189601.28   7878.78 o 
   2   2   4    14537.28    14887.49    309.93 o 
   4   2   4     3602.84     3426.27    186.89 o 
   6   2   4     4668.47     4404.02    250.11 o 
   8   2   4     1127.93      893.34    310.89 o 
  10   2   4     3664.08     3570.10    430.16 o 
  12   2   4     1152.24      744.69    448.81 o 
 -17   3   4      324.04      204.26    652.01 o 
 -15   3   4        0.27     -166.36    369.38 o 
 -13   3   4     2842.35     2783.47    367.75 o 
 -11   3   4     8258.93     8247.17    455.61 o 
  -9   3   4    35470.61    33648.91    984.58 o 
  -7   3   4    78429.87    71574.52   1434.12 o 
  -5   3   4    91838.68    96114.33   2448.03 o 
  -3   3   4    15168.66    15890.95    405.80 o 
  -1   3   4    72149.88    79528.38    615.01 o 
   1   3   4    16938.75    17768.39    672.91 o 
   3   3   4      771.00      802.45    178.19 o 
   5   3   4    10493.31     9887.61    347.47 o 
   7   3   4     9628.79     8893.65    371.21 o 
   9   3   4     4385.00     4980.64    437.57 o 
  11   3   4     6240.55     6887.56    671.65 o 
  13   3   4      516.71      145.10    435.65 o 
 -16   4   4      143.75      323.72    413.30 o 
 -14   4   4      228.85     -127.44    363.47 o 
 -12   4   4     2463.92     1606.72    350.92 o 
 -10   4   4     3258.61     2613.11    311.98 o 
  -8   4   4     2501.28     2003.78    125.19 o 
  -6   4   4     1290.01     1558.89    177.92 o 
  -4   4   4      641.03      733.24    112.59 o 
  -2   4   4     8429.74     8148.90    185.93 o 
   0   4   4    17073.64    18961.94    360.13 o 
   2   4   4    29383.69    32442.73    606.55 o 
   4   4   4      327.44      570.05    140.21 o 
   6   4   4     7153.71     7310.29    304.36 o 
   8   4   4      103.33     -120.14    254.50 o 
  10   4   4      141.15     -147.33    342.77 o 
  12   4   4       44.56      255.43    443.92 o 
 -17   5   4       84.05      564.98    989.63 o 
 -15   5   4      154.74      402.73    449.75 o 
 -13   5   4     1588.28     1546.44    388.98 o 
 -11   5   4     5823.32     5849.82    390.77 o 
  -9   5   4     5378.68     4847.27    283.66 o 
  -7   5   4    50946.31    53101.28    973.87 o 
  -5   5   4   109532.89   116269.04   1290.65 o 
  -3   5   4    65014.05    66104.16   1054.77 o 
  -1   5   4    36169.71    38242.22    560.90 o 
   1   5   4      119.29      -55.23    166.67 o 
   3   5   4     1324.70     1133.18    274.98 o 
   5   5   4    19837.65    18539.54   1057.27 o 
   7   5   4    21570.87    22059.82    516.96 o 
   9   5   4    13491.76    13582.51    701.05 o 
  11   5   4     5999.95     5794.44    560.76 o 
  13   5   4      617.95      328.41    525.19 o 
 -16   6   4     1133.18     1708.72    496.86 o 
 -14   6   4       90.91        6.40    311.74 o 
 -12   6   4     4044.02     4331.79    387.48 o 
 -10   6   4     6428.23     6178.36    374.40 o 
  -8   6   4        4.12       49.32    228.16 o 
  -6   6   4    28668.25    27496.84    728.04 o 
  -4   6   4   145291.25   152199.72   3995.46 o 
  -2   6   4    78265.98    78099.41   1324.10 o 
   0   6   4    66511.47    70648.09   1405.06 o 
   2   6   4     4980.47     4691.45    311.07 o 
   4   6   4     4673.39     4389.56    408.74 o 
   6   6   4      425.60      457.97    299.56 o 
   8   6   4     3591.26     3256.20    336.45 o 
  10   6   4     6677.03     6314.29    711.18 o 
  12   6   4     1098.68      969.47    736.36 o 
 -15   7   4      108.03      120.05    371.56 o 
 -13   7   4       56.45     -130.28    324.69 o 
 -11   7   4       16.01     -141.31    305.13 o 
  -9   7   4      234.09      381.35    309.12 o 
  -7   7   4     2454.06     2577.29    275.24 o 
  -5   7   4    11948.24    11648.09    452.68 o 
  -3   7   4    82208.38    80533.48   1003.63 o 
  -1   7   4        7.14       22.26    157.13 o 
   1   7   4    79023.01    85053.77   1014.39 o 
   3   7   4       34.85     -158.60    238.16 o 
   5   7   4    18144.07    17895.72   1488.12 o 
   7   7   4       54.38       -7.55    309.92 o 
   9   7   4     4369.62     3906.50    622.75 o 
  11   7   4       30.00     -387.85    611.89 o 
 -16   8   4        1.27       30.40    343.75 o 
 -14   8   4       54.19      169.56    330.23 o 
 -12   8   4     9642.36    11378.94    553.50 o 
 -10   8   4     2069.17     1335.42    326.02 o 
  -8   8   4    63957.19    63828.75   2253.59 o 
  -6   8   4    24408.00    24191.58    642.58 o 
  -4   8   4    19151.69    18928.09    426.13 o 
  -2   8   4    89607.60    93978.07   1670.16 o 
   0   8   4    26616.86    25723.12    558.53 o 
   2   8   4       17.58      -11.75    245.71 o 
   4   8   4    24525.03    27715.16    709.43 o 
   6   8   4    23907.55    23393.71    708.09 o 
   8   8   4    17725.55    18351.61   1101.63 o 
  10   8   4     5591.88     6678.19    775.50 o 
  12   8   4     2843.97     2443.68    627.35 o 
 -15   9   4       80.85      -88.80    391.58 o 
 -13   9   4     2463.20     2502.22    393.61 o 
 -11   9   4       84.27       67.57    356.91 o 
  -9   9   4      156.63     -126.37    291.59 o 
  -7   9   4     3027.49     2466.67    312.02 o 
  -5   9   4     4757.14     4543.63    339.00 o 
  -3   9   4    37166.61    36902.79    710.18 o 
  -1   9   4      298.02      351.11    175.14 o 
   1   9   4   159464.56   169802.83   4048.35 o 
   3   9   4     2949.25     2814.95    334.31 o 
   5   9   4     1752.95     1467.67    347.19 o 
   7   9   4       29.47      649.79    524.25 o 
   9   9   4     1511.98     1358.43    654.08 o 
  11   9   4       71.67      593.05    551.88 o 
 -14  10   4      104.73     -444.37    344.24 o 
 -12  10   4      333.09     -292.03    343.57 o 
 -10  10   4    14606.94    15320.50    802.52 o 
  -8  10   4      496.84      455.59    303.08 o 
  -6  10   4    18201.39    18171.62    432.24 o 
  -4  10   4    43044.21    44635.18   2533.00 o 
  -2  10   4       12.00       73.90    159.62 o 
   0  10   4    40210.99    41470.11    731.59 o 
   2  10   4      728.48      811.71    258.42 o 
   4  10   4     4614.98     5176.66    433.93 o 
   6  10   4        1.39     -192.94    296.97 o 
   8  10   4      485.41      315.45    595.48 o 
  10  10   4     4549.64     4076.17    768.27 o 
  12  10   4     1061.18     1292.07    805.25 o 
 -15  11   4        0.80     -281.28    408.33 o 
 -13  11   4     1892.90     1649.17    399.43 o 
 -11  11   4     1097.49      472.63    393.02 o 
  -9  11   4    17559.93    17170.54    688.67 o 
  -7  11   4    35175.07    33810.50    919.37 o 
  -5  11   4     6835.57     6391.58    526.65 o 
  -3  11   4     1257.60     1481.98    191.77 o 
  -1  11   4    36140.17    36265.25    592.20 o 
   1  11   4     5801.97     5629.42    354.18 o 
   3  11   4     4944.74     5426.00    402.04 o 
   5  11   4     2632.07     3437.43    412.52 o 
   7  11   4     4027.94     3797.44    690.49 o 
   9  11   4      253.35       36.19    608.75 o 
  11  11   4     1278.27     1939.64    827.06 o 
 -14  12   4       71.90     -263.30    528.89 o 
 -12  12   4      891.36      663.57    445.68 o 
 -10  12   4      238.03       61.58    584.12 o 
  -8  12   4     3005.72     3084.12    479.82 o 
  -6  12   4      147.50      -21.46    319.29 o 
  -4  12   4     2022.85     2413.87    422.98 o 
  -2  12   4     7665.76     7838.12    319.19 o 
   0  12   4      473.04      525.95    278.28 o 
   2  12   4     2563.28     2862.79    376.73 o 
   4  12   4     1018.49     1064.56    337.03 o 
   6  12   4      573.24       71.13    461.89 o 
   8  12   4       44.37      305.88    622.00 o 
  10  12   4       29.65      -74.14    553.71 o 
 -13  13   4       52.05      115.73    554.45 o 
 -11  13   4     3870.78     4662.26   1242.05 o 
  -9  13   4    10362.90    10115.86    671.87 o 
  -7  13   4    16720.55    17016.01    728.91 o 
  -5  13   4    12560.86    11844.43    594.12 o 
  -3  13   4        1.35       49.74    190.71 o 
  -1  13   4     4252.46     3866.06    274.90 o 
   1  13   4     1819.77     2237.89    327.12 o 
   3  13   4      462.62      433.93    284.71 o 
   5  13   4     6039.54     6946.84   2341.04 o 
   7  13   4     4210.00     4139.03    811.92 o 
   9  13   4     3586.37     4495.15    729.53 o 
  11  13   4     1094.02     1344.29    693.47 o 
 -14  14   4        5.64     -193.07    480.76 o 
 -12  14   4        9.57     -153.89    621.25 o 
 -10  14   4      227.22     -346.59    458.92 o 
  -8  14   4     5551.22     5526.89    563.04 o 
  -6  14   4     3559.07     3628.83    445.52 o 
  -4  14   4     9305.30     9134.99    408.69 o 
  -2  14   4     1757.79     1545.40    243.31 o 
   0  14   4     8490.62     8580.77    480.35 o 
   2  14   4     6859.23     6546.53    692.05 o 
   4  14   4     2473.21     2627.64    416.75 o 
   6  14   4       60.96      -79.55    561.52 o 
   8  14   4       13.43     -354.60    503.99 o 
  10  14   4      712.05      772.85    626.44 o 
 -13  15   4      663.18      828.83    606.48 o 
 -11  15   4       56.53     -277.24    482.06 o 
  -9  15   4      541.71      396.59    420.12 o 
  -7  15   4     2231.19     2292.09    527.50 o 
  -5  15   4     3667.22     3872.27    476.94 o 
  -3  15   4     8522.44     8195.56    472.82 o 
  -1  15   4      981.83      890.56    224.39 o 
   1  15   4    29725.75    29106.66    655.81 o 
   3  15   4       66.32      205.90    357.61 o 
   5  15   4       97.26     -318.98    514.78 o 
   7  15   4      408.39      394.46    604.49 o 
   9  15   4      112.77      123.36    548.23 o 
 -12  16   4     2482.83     2206.98    724.70 o 
 -10  16   4      619.70       47.04    548.58 o 
  -8  16   4    11629.66    10245.05    772.07 o 
  -6  16   4    13785.35    11877.08    668.44 o 
  -4  16   4     6008.11     5436.47    513.92 o 
  -2  16   4     7628.26     7564.86    368.87 o 
   0  16   4      302.47      419.24    296.99 o 
   2  16   4        5.13      124.92    319.42 o 
   4  16   4     1971.40     2069.84    593.59 o 
   6  16   4     4060.18     5072.77   1214.71 o 
   8  16   4     4886.79     4745.86   1188.29 o 
 -11  17   4        1.25     -230.31    540.35 o 
  -9  17   4        3.77     -248.09    416.91 o 
  -7  17   4       23.49     -200.80    504.26 o 
  -5  17   4     1868.02     1927.20    519.13 o 
  -3  17   4     8051.80     7656.44    541.91 o 
  -1  17   4       26.33      -99.34    234.86 o 
   1  17   4     8852.53     9610.23    449.72 o 
   3  17   4       39.29     -184.89    489.30 o 
   5  17   4     1648.93     2240.37    642.22 o 
   7  17   4        2.57       45.41    626.70 o 
 -10  18   4     1872.90     1207.69    573.80 o 
  -8  18   4      197.00      158.89    475.65 o 
  -6  18   4     6213.25     5731.76    563.06 o 
  -4  18   4    11968.92    12518.68    714.32 o 
  -2  18   4     1919.09     1338.32    402.43 o 
   0  18   4     5306.94     6349.55    441.94 o 
   2  18   4      120.48       16.38    329.59 o 
   4  18   4       35.60     -167.86    540.10 o 
   6  18   4     1345.19     1277.59    751.24 o 
   8  18   4     1241.43     1619.63    656.74 o 
  -9  19   4      315.18     -295.95    493.59 o 
  -7  19   4     3519.02     3193.25    575.52 o 
  -5  19   4     8441.25     7184.00    780.04 o 
  -3  19   4     5373.98     5592.93    570.43 o 
  -1  19   4     6390.75     6081.44   1403.07 o 
   1  19   4      184.61      480.90    341.99 o 
   3  19   4      238.52      182.08    444.39 o 
   5  19   4      610.31      817.34    745.31 o 
   7  19   4      937.05      721.18    631.51 o 
  -8  20   4      809.07     1146.39    562.81 o 
  -6  20   4       46.76      416.61    481.60 o 
  -4  20   4       97.65     -203.82    370.37 o 
  -2  20   4      495.90     1062.22    435.09 o 
   0  20   4      458.67      194.28    306.35 o 
   2  20   4     1120.68      836.18    424.26 o 
   4  20   4       16.99      483.37    460.78 o 
   6  20   4       83.59      281.55    593.18 o 
  -7  21   4     1960.84     2206.73    588.25 o 
  -5  21   4     2835.88     2326.35    551.00 o 
  -3  21   4     1346.17     1158.48    541.26 o 
  -1  21   4       90.83      212.39    425.91 o 
   1  21   4       23.10      102.89    409.78 o 
   3  21   4      794.41      971.48    461.36 o 
  -6  22   4      198.89      224.24    516.89 o 
  -4  22   4      772.53      710.41    567.64 o 
  -2  22   4     1557.65     2005.29    495.99 o 
   0  22   4     1419.58     2150.58    929.49 o 
   2  22   4      522.73     1014.24    449.42 o 
  -3  23   4     1591.63     1496.50    987.81 o 
  -1  23   4       72.11      594.14    838.36 o 
 -17   1   5     1292.79     1610.76    631.51 o 
 -15   1   5     1626.79     2024.21    574.36 o 
 -13   1   5     4599.58     4828.44    522.92 o 
 -11   1   5    15796.25    13980.93    498.77 o 
  -9   1   5    24070.88    24390.01    364.10 o 
  -7   1   5    10933.89    10316.26    301.46 o 
  -5   1   5     6928.07     6961.78    198.16 o 
  -3   1   5     6197.00     5872.35    203.70 o 
  -1   1   5    23057.25    24462.53    645.91 o 
   1   1   5    68731.80    74308.20   1659.08 o 
   3   1   5   232649.42   234996.53   2429.97 o 
   5   1   5    17386.04    15474.55    420.54 o 
   7   1   5    14149.43    13125.30    580.05 o 
   9   1   5     1667.17     1467.12    369.56 o 
  11   1   5       16.21      122.32    399.26 o 
 -16   2   5      450.34      202.74    535.89 o 
 -14   2   5      843.76      733.19    351.46 o 
 -12   2   5     1063.64      932.87    409.06 o 
 -10   2   5     8006.79     8138.82    275.22 o 
  -8   2   5    21250.35    21019.92    590.51 o 
  -6   2   5    19235.52    18251.03    540.12 o 
  -4   2   5       35.25       75.44    100.88 o 
  -2   2   5    43065.64    40231.81   1173.24 o 
   0   2   5    47316.34    47796.34   1613.61 o 
   2   2   5    24931.72    28236.04    555.29 o 
   4   2   5     1900.93     1946.17    202.89 o 
   6   2   5     4316.88     4341.29    317.37 o 
   8   2   5       39.42       41.55    292.52 o 
  10   2   5     1038.23      861.22    349.12 o 
  12   2   5     1763.82     1932.96    568.13 o 
 -17   3   5      617.66     1255.84    909.44 o 
 -15   3   5      159.49     -366.65    456.69 o 
 -13   3   5     1280.17      576.32    330.65 o 
 -11   3   5      840.93      583.92    247.61 o 
  -9   3   5     4443.31     4599.97    181.85 o 
  -7   3   5    28797.13    28049.74   1486.53 o 
  -5   3   5   123019.18   124177.64   3039.39 o 
  -3   3   5    26467.22    28705.56    479.58 o 
  -1   3   5     2084.28     2270.14    139.70 o 
   1   3   5    71188.62    76153.65    914.39 o 
   3   3   5    57251.34    56406.48   1869.82 o 
   5   3   5     3493.07     3350.22    288.23 o 
   7   3   5    21781.84    22573.04    559.47 o 
   9   3   5     1697.80     1542.57    327.89 o 
  11   3   5       61.66      232.91    501.98 o 
 -16   4   5     7471.79     8980.07    893.74 o 
 -14   4   5    10377.58    10656.48   1016.20 o 
 -12   4   5    11283.76    10929.28    495.91 o 
 -10   4   5    42258.81    43340.46   1111.43 o 
  -8   4   5     7013.88     5821.27    336.97 o 
  -6   4   5    49922.84    48028.49   1188.14 o 
  -4   4   5    28106.68    29043.21    637.66 o 
  -2   4   5    90129.59    93858.84   1424.07 o 
   0   4   5    63687.40    67013.75    960.00 o 
   2   4   5    81512.09    83147.23   1141.40 o 
   4   4   5    52630.31    51128.99   2124.63 o 
   6   4   5    21065.90    20748.08    540.52 o 
   8   4   5     9040.90     8981.66    430.08 o 
  10   4   5     2206.94     1349.95    383.64 o 
  12   4   5      239.30      -81.12    451.63 o 
 -17   5   5       19.63     -207.47    556.09 o 
 -15   5   5      591.79      746.73    491.19 o 
 -13   5   5      708.61      165.74    317.27 o 
 -11   5   5     6565.05     5892.46    360.75 o 
  -9   5   5    17690.87    18974.28    679.17 o 
  -7   5   5     6589.24     7317.43    425.28 o 
  -5   5   5    33581.16    30672.92   1470.44 o 
  -3   5   5     4447.82     5210.42    345.50 o 
  -1   5   5      253.20      327.27     94.11 o 
   1   5   5    50651.70    56242.28   2349.55 o 
   3   5   5    54213.88    56827.55   1110.01 o 
   5   5   5     7212.61     6749.90    415.68 o 
   7   5   5     6602.67     6730.26    367.71 o 
   9   5   5      172.75      132.65    321.55 o 
  11   5   5      395.23      640.08    439.19 o 
 -16   6   5     2022.99     1918.50    528.95 o 
 -14   6   5     4543.25     4388.73    413.64 o 
 -12   6   5     3108.93     2848.38    329.19 o 
 -10   6   5     4936.15     4537.98    444.58 o 
  -8   6   5     7215.81     6978.53    399.37 o 
  -6   6   5    56237.77    52503.26   3475.04 o 
  -4   6   5    17435.81    17396.27    347.25 o 
  -2   6   5    60905.03    59645.05   2505.11 o 
   0   6   5    38962.02    42048.66   1304.78 o 
   2   6   5      921.31      762.34    250.06 o 
   4   6   5      289.72      271.57    238.97 o 
   6   6   5       13.31     -103.37    271.05 o 
   8   6   5       21.13       21.10    306.01 o 
  10   6   5      478.84      394.59    631.89 o 
  12   6   5        0.51      326.07    625.63 o 
 -15   7   5     6142.18     6526.68    580.57 o 
 -13   7   5     8998.21     9801.32    524.81 o 
 -11   7   5     5986.02     4809.29    398.69 o 
  -9   7   5      242.82      228.29    293.13 o 
  -7   7   5      586.43      456.32    203.34 o 
  -5   7   5      226.56      487.03    159.73 o 
  -3   7   5   115040.91   117890.29   1314.97 o 
  -1   7   5    97204.00   103405.33   1338.69 o 
   1   7   5     3294.73     2950.73    292.74 o 
   3   7   5    34824.54    36997.01   1142.17 o 
   5   7   5      308.56      212.36    288.81 o 
   7   7   5     9721.81    10042.01    556.41 o 
   9   7   5      755.07      445.28    607.85 o 
  11   7   5      397.84      159.51    545.11 o 
 -16   8   5       67.91      122.79    435.64 o 
 -14   8   5        8.56     -479.54    327.23 o 
 -12   8   5     1857.97     1793.52    347.53 o 
 -10   8   5      163.34        0.66    372.71 o 
  -8   8   5     2477.42     2209.57    312.49 o 
  -6   8   5     9466.22     8721.78    302.78 o 
  -4   8   5     1541.27     1687.24    150.45 o 
  -2   8   5       42.83       59.77    181.60 o 
   0   8   5     1617.91     1827.91    286.43 o 
   2   8   5      790.78      880.33    315.96 o 
   4   8   5      300.75     -226.00    290.91 o 
   6   8   5       85.45       51.18    278.35 o 
   8   8   5       13.58     -104.05    491.56 o 
  10   8   5      144.59      183.38    541.65 o 
  12   8   5      293.37      782.68    662.05 o 
 -15   9   5     4749.37     5370.81    566.80 o 
 -13   9   5     7526.99     7636.05    729.73 o 
 -11   9   5     3145.27     3373.39    491.05 o 
  -9   9   5     4943.20     4777.76    403.66 o 
  -7   9   5     1850.61     1351.21    265.05 o 
  -5   9   5      297.11      373.76    143.47 o 
  -3   9   5    19444.73    19613.16    426.68 o 
  -1   9   5    71478.59    74326.36   2425.36 o 
   1   9   5    37403.49    40426.54    807.96 o 
   3   9   5    23094.14    26186.10    850.55 o 
   5   9   5    16351.37    17601.35    704.38 o 
   7   9   5    10184.29    11788.74    951.78 o 
   9   9   5      848.31      398.04    544.39 o 
  11   9   5       16.95      310.84    634.88 o 
 -16  10   5      424.49       40.45    420.99 o 
 -14  10   5       76.62     -243.79    437.48 o 
 -12  10   5     3412.50     3432.31    666.58 o 
 -10  10   5       79.25      522.20    884.72 o 
  -8  10   5      811.86      692.29    296.83 o 
  -6  10   5    12028.05    10604.65    603.27 o 
  -4  10   5    17849.66    16650.35    491.92 o 
  -2  10   5     4355.88     4417.74    259.92 o 
   0  10   5     3191.80     2697.65    341.64 o 
   2  10   5    14305.14    15618.42    585.95 o 
   4  10   5     2609.47     2587.30    410.19 o 
   6  10   5      237.37      317.65    362.83 o 
   8  10   5      192.45      289.86    612.93 o 
  10  10   5      165.34      374.49    552.20 o 
 -15  11   5      100.02     -428.07    400.92 o 
 -13  11   5       62.79     -486.36    395.74 o 
 -11  11   5     1529.09     1395.55    458.94 o 
  -9  11   5     6834.39     6804.16    526.93 o 
  -7  11   5        3.16     -168.16    244.82 o 
  -5  11   5     6094.56     4090.73   1075.42 o 
  -3  11   5     2617.01     2218.75    216.72 o 
  -1  11   5     1075.26      762.36    244.54 o 
   1  11   5    15932.05    17044.94    691.77 o 
   3  11   5     8496.35     7807.52    501.54 o 
   5  11   5     3650.30     4045.29    489.35 o 
   7  11   5     1941.99     1827.48    646.61 o 
   9  11   5      562.90      348.56    649.86 o 
  11  11   5      405.41      916.43    829.20 o 
 -14  12   5     2799.12     3538.45    489.60 o 
 -12  12   5     1072.13      997.36    665.31 o 
 -10  12   5    27771.71    28894.73   1207.62 o 
  -8  12   5       14.71     -155.89    308.60 o 
  -6  12   5     4416.81     3758.67    422.68 o 
  -4  12   5     5419.47     5398.81    283.50 o 
  -2  12   5     4590.31     4739.39    285.58 o 
   0  12   5    26847.39    26927.91    774.07 o 
   2  12   5    56469.68    61734.99   1098.38 o 
   4  12   5    35467.45    39794.90   1209.24 o 
   6  12   5     8625.97     9826.59    869.08 o 
   8  12   5     2505.72     2690.40    664.61 o 
  10  12   5      328.57       91.88    590.06 o 
 -13  13   5       37.56     -189.54    462.65 o 
 -11  13   5        5.15       46.39    417.52 o 
  -9  13   5      793.12      848.43    510.65 o 
  -7  13   5      545.54      566.60    331.38 o 
  -5  13   5     4753.13     4774.55    453.34 o 
  -3  13   5      237.19      175.30    202.47 o 
  -1  13   5      622.03      697.15    215.77 o 
   1  13   5    13980.58    14307.62    574.84 o 
   3  13   5     3855.63     3957.14    448.09 o 
   5  13   5     3987.36     3427.48    667.43 o 
   7  13   5     1852.53     2906.07    816.65 o 
   9  13   5       23.44     -172.04    654.33 o 
 -14  14   5      766.89     1371.62    632.76 o 
 -12  14   5     2022.98     1587.35   1084.40 o 
 -10  14   5       99.10       43.23    411.03 o 
  -8  14   5     1154.67     1076.85    444.33 o 
  -6  14   5    24478.11    24883.61    847.19 o 
  -4  14   5     1579.54     1389.52    343.14 o 
  -2  14   5     8664.61     8665.17    375.76 o 
   0  14   5    17371.77    17138.11    645.81 o 
   2  14   5      886.21      364.62    326.50 o 
   4  14   5     2255.41     2179.33    443.35 o 
   6  14   5      955.85      365.49    630.70 o 
   8  14   5      210.97      120.36    661.35 o 
 -13  15   5      336.26       69.60    626.95 o 
 -11  15   5     1182.44      377.86    607.46 o 
  -9  15   5      625.63      567.34    450.64 o 
  -7  15   5      247.04      232.69    348.22 o 
  -5  15   5       70.44     -206.43    282.80 o 
  -3  15   5     7514.83     7463.23    441.93 o 
  -1  15   5    12753.06    12272.21    679.02 o 
   1  15   5     1376.29      917.08    319.66 o 
   3  15   5    17153.83    19409.99    743.18 o 
   5  15   5      356.73      618.39    613.92 o 
   7  15   5     1569.20     1895.52    658.37 o 
   9  15   5        0.49       69.20    546.23 o 
 -12  16   5      399.82     -114.69    537.41 o 
 -10  16   5      947.20     1286.03    529.50 o 
  -8  16   5     2416.06     1906.82    494.18 o 
  -6  16   5       64.87      364.93    365.09 o 
  -4  16   5     1901.32     2110.66    493.90 o 
  -2  16   5        3.41     -128.13    250.31 o 
   0  16   5        9.69      -30.33    300.62 o 
   2  16   5      622.04     1152.41    367.20 o 
   4  16   5      122.28       59.27    542.72 o 
   6  16   5       28.68      310.09    551.37 o 
   8  16   5      272.55      416.38    569.68 o 
 -11  17   5      810.15      763.86    660.14 o 
  -9  17   5     3163.04     3331.57    560.43 o 
  -7  17   5        2.94      354.41    423.09 o 
  -5  17   5     3933.47     3980.61    473.57 o 
  -3  17   5     3375.66     3116.61    432.73 o 
  -1  17   5     8958.87     9101.10    439.45 o 
   1  17   5    11905.20    12303.67    517.80 o 
   3  17   5     2227.19     2539.70    634.65 o 
   5  17   5     3407.10     3449.70    802.23 o 
   7  17   5     1103.33      736.78    676.16 o 
 -10  18   5      210.35      313.88    598.82 o 
  -8  18   5     1196.30     1737.57    500.93 o 
  -6  18   5      114.64      -36.73    420.82 o 
  -4  18   5     2270.22     2044.18    424.21 o 
  -2  18   5     6805.61     6920.68    606.90 o 
   0  18   5     3912.73     3443.49    386.09 o 
   2  18   5      103.01      -13.28    356.23 o 
   4  18   5      123.63      228.71    611.97 o 
   6  18   5       54.90      138.58    668.44 o 
  -9  19   5      237.21      559.46    508.76 o 
  -7  19   5        0.79     -387.67    382.61 o 
  -5  19   5     1072.69     1260.08    535.55 o 
  -3  19   5     2438.52     2423.86    442.56 o 
  -1  19   5      615.49      585.18    475.88 o 
   1  19   5     1874.94     1820.27    345.84 o 
   3  19   5       36.36     -415.82    513.97 o 
   5  19   5       99.51      354.62    748.23 o 
  -8  20   5       13.27       91.02    461.19 o 
  -6  20   5      396.88      151.11    451.71 o 
  -4  20   5      387.71      240.03    373.04 o 
  -2  20   5     5369.65     5485.63    708.05 o 
   0  20   5     7138.13     7983.77    543.06 o 
   2  20   5     1706.37     2270.72    511.85 o 
   4  20   5     2503.93     3261.63    612.39 o 
  -7  21   5       11.06      104.88    459.35 o 
  -5  21   5     1431.69     1251.89    454.04 o 
  -3  21   5      121.55      203.04    514.48 o 
  -1  21   5       52.84     -236.58    499.14 o 
   1  21   5     1338.88     1701.41    679.05 o 
   3  21   5      601.64      425.54    566.37 o 
  -6  22   5      106.55      168.27    492.91 o 
  -4  22   5      157.18       75.42    426.36 o 
  -2  22   5     1346.29     1319.16    448.54 o 
   0  22   5     1494.87     1051.60    719.90 o 
   2  22   5     1036.13      949.36    609.71 o 
 -16   0   6     1232.14     2365.64    995.10 o 
 -14   0   6       66.68       78.37    616.01 o 
 -12   0   6    13927.53    12491.60   1031.55 o 
 -10   0   6    47611.72    45968.85   1401.02 o 
  -8   0   6     7981.91     8509.20    288.94 o 
  -6   0   6    72362.15    75289.85   1674.35 o 
  -4   0   6    32201.64    32006.54    581.07 o 
  -2   0   6     7051.72     5966.95    431.94 o 
   0   0   6    48519.29    48568.41   1735.05 o 
   2   0   6    26782.10    27538.67    953.18 o 
   4   0   6    51418.68    51514.74    908.09 o 
   6   0   6     2762.70     2724.82    368.37 o 
   8   0   6     1910.79     2321.14    482.12 o 
  10   0   6      166.78      300.99    612.79 o 
  12   0   6        2.10      234.08    611.20 o 
 -17   1   6      371.88      218.11    660.15 o 
 -15   1   6       12.13     -188.70    437.49 o 
 -13   1   6     2409.31     3217.63    524.59 o 
 -11   1   6    10403.13     8396.46    585.73 o 
  -9   1   6     8601.73     7512.36    218.57 o 
  -7   1   6    90663.45    89820.30   1550.98 o 
  -5   1   6      845.03      855.89     96.78 o 
  -3   1   6   182906.02   182324.66   2288.12 o 
  -1   1   6    13137.70    13361.65    329.88 o 
   1   1   6        5.92       36.90    156.77 o 
   3   1   6     3188.64     3215.09    248.70 o 
   5   1   6    40980.57    39593.19    602.75 o 
   7   1   6      436.07      157.27    300.78 o 
   9   1   6     4286.55     3995.90    422.28 o 
  11   1   6      729.10      831.84    393.33 o 
 -16   2   6       11.00     -198.36    642.44 o 
 -14   2   6     2771.85     3552.64    609.35 o 
 -12   2   6     2002.46     1805.49    300.93 o 
 -10   2   6    17644.24    17197.30    519.60 o 
  -8   2   6   107570.60   101832.48   2602.80 o 
  -6   2   6     6704.99     6256.80    346.64 o 
  -4   2   6    66531.17    61875.67   1270.89 o 
  -2   2   6      327.36      144.20     98.12 o 
   0   2   6    11510.70    12903.62    527.06 o 
   2   2   6      612.51      555.33    170.76 o 
   4   2   6     5267.85     5880.55    328.41 o 
   6   2   6    35957.21    35416.14    888.38 o 
   8   2   6     4924.88     5026.55    433.38 o 
  10   2   6     4373.49     5215.47    499.01 o 
  12   2   6     1181.91     1193.56    472.65 o 
 -17   3   6       22.52      541.48    533.53 o 
 -15   3   6      726.55     1033.10    478.73 o 
 -13   3   6     5189.42     4207.38    348.82 o 
 -11   3   6    30529.39    29143.30    628.78 o 
  -9   3   6    19701.12    19262.24    445.84 o 
  -7   3   6    20573.05    21152.10   1059.64 o 
  -5   3   6    68115.03    69808.98   2186.76 o 
  -3   3   6      102.36       64.20     83.05 o 
  -1   3   6       32.49       33.62    108.08 o 
   1   3   6      428.94      178.17    171.92 o 
   3   3   6    23373.77    23939.39    487.20 o 
   5   3   6     1417.55     1529.51    333.87 o 
   7   3   6    11381.23    12756.07    612.90 o 
   9   3   6      541.60      386.87    351.77 o 
  11   3   6     1126.41     1129.94    509.46 o 
 -16   4   6      704.17      766.61    585.41 o 
 -14   4   6      158.38      294.41    329.35 o 
 -12   4   6        4.27     -237.97    243.96 o 
 -10   4   6      770.72      660.53    211.21 o 
  -8   4   6        5.03        4.54    132.68 o 
  -6   4   6     1371.53     1340.14    159.65 o 
  -4   4   6    12870.05    12642.49    337.68 o 
  -2   4   6     4578.04     4943.89    214.13 o 
   0   4   6     5822.11     6553.35    264.67 o 
   2   4   6     6366.68     5348.91    290.58 o 
   4   4   6       20.97     -210.87    221.96 o 
   6   4   6      199.62     -111.53    268.11 o 
   8   4   6     1099.01      942.46    270.96 o 
  10   4   6       31.64     -394.37    336.33 o 
 -17   5   6      144.69       20.82    579.07 o 
 -15   5   6     1607.72     1344.08    430.84 o 
 -13   5   6     4114.19     3302.59    353.38 o 
 -11   5   6    10983.35    11923.82    457.12 o 
  -9   5   6    17120.42    17775.35    543.21 o 
  -7   5   6      501.14      561.64    137.49 o 
  -5   5   6    29740.01    31307.34    449.92 o 
  -3   5   6     6833.39     8034.42    221.69 o 
  -1   5   6    10926.16    11181.84    992.90 o 
   1   5   6      459.54      460.14    235.63 o 
   3   5   6    14377.59    14830.38    556.41 o 
   5   5   6     3564.67     4064.87    482.99 o 
   7   5   6     9395.43     8978.35    467.87 o 
   9   5   6     5120.93     5342.24    674.10 o 
  11   5   6     1921.36     1961.59    883.01 o 
 -16   6   6       53.97       51.71    495.75 o 
 -14   6   6     1240.16     1145.99    356.24 o 
 -12   6   6     7680.33     8146.87    535.54 o 
 -10   6   6     5586.24     5771.94    609.14 o 
  -8   6   6    26826.72    27970.46    878.94 o 
  -6   6   6     7239.42     7340.31    219.02 o 
  -4   6   6    72804.05    73888.70   1524.30 o 
  -2   6   6    24283.09    22742.21   1057.76 o 
   0   6   6     8004.05     8694.56    406.12 o 
   2   6   6     1239.94     1549.26    332.84 o 
   4   6   6     1140.31      912.64    314.68 o 
   6   6   6    13500.73    13574.29    609.65 o 
   8   6   6     5421.74     5725.23    448.52 o 
  10   6   6     7517.65     8566.29    859.16 o 
 -17   7   6       62.42     -592.36    566.49 o 
 -15   7   6       23.80     -334.81    341.95 o 
 -13   7   6     2651.73     3537.44    472.98 o 
 -11   7   6     4970.94     5043.86    411.34 o 
  -9   7   6     5899.94     6762.63    385.97 o 
  -7   7   6    32427.34    31448.56    660.74 o 
  -5   7   6     4646.44     4676.86    236.42 o 
  -3   7   6    98071.63    91911.11   2522.21 o 
  -1   7   6     3252.80     3720.53    282.60 o 
   1   7   6      695.85      355.73    218.78 o 
   3   7   6      384.75       28.52    284.13 o 
   5   7   6    18449.11    19595.33    906.51 o 
   7   7   6      177.41      -84.31    601.43 o 
   9   7   6     7709.66     8849.60    936.78 o 
  11   7   6     1456.69     1415.83    608.27 o 
 -16   8   6      851.64      693.22    438.74 o 
 -14   8   6     1531.27      598.54    392.50 o 
 -12   8   6     9843.42     9764.84    506.13 o 
 -10   8   6    11652.10    11021.58    575.05 o 
  -8   8   6     1947.66     1821.33    292.75 o 
  -6   8   6    21173.85    21578.09   1033.56 o 
  -4   8   6     6784.67     6314.69    234.08 o 
  -2   8   6     6823.51     8077.12    358.38 o 
   0   8   6     5816.71     5903.51    398.75 o 
   2   8   6     2926.58     2245.72    318.05 o 
   4   8   6    14102.17    14539.30    931.94 o 
   6   8   6      121.73      180.60    345.19 o 
   8   8   6     6207.20     6499.79   1101.72 o 
  10   8   6      282.68       27.47    556.30 o 
 -15   9   6      291.83      141.81    465.71 o 
 -13   9   6      416.36      444.30    302.10 o 
 -11   9   6     1367.18      862.27    354.76 o 
  -9   9   6     5012.54     4713.10    420.54 o 
  -7   9   6    23827.41    24231.86    617.24 o 
  -5   9   6     1531.99     1447.14    161.39 o 
  -3   9   6    54305.21    49546.47    789.06 o 
  -1   9   6     1026.77     1157.71    281.56 o 
   1   9   6     4647.54     4832.61    389.20 o 
   3   9   6     2919.70     2612.45    411.32 o 
   5   9   6    16799.18    17972.06    724.00 o 
   7   9   6       21.21     -184.79    407.60 o 
   9   9   6     4078.07     4402.10    715.40 o 
 -16  10   6      674.94      673.46    474.11 o 
 -14  10   6     1846.72     1478.06    429.36 o 
 -12  10   6     1346.34     1149.49    369.70 o 
 -10  10   6    11254.15    11271.69    577.21 o 
  -8  10   6    54426.43    55048.80    988.50 o 
  -6  10   6     5461.90     6330.40    428.11 o 
  -4  10   6    55913.17    53756.98   1073.20 o 
  -2  10   6     3046.29     2685.62    302.19 o 
   0  10   6      257.73      165.49    264.72 o 
   2  10   6    11257.50    10599.06    526.94 o 
   4  10   6     2769.15     3334.50    422.94 o 
   6  10   6    12246.56    12783.95    894.98 o 
   8  10   6     2172.56     1766.82    790.66 o 
  10  10   6     2157.53     2976.32    806.47 o 
 -15  11   6       40.29     -296.96    344.91 o 
 -13  11   6      850.31      276.45    486.84 o 
 -11  11   6    14860.98    13444.05    753.73 o 
  -9  11   6    19928.42    19573.59    683.62 o 
  -7  11   6    14342.10    14703.08   1027.36 o 
  -5  11   6    38548.91    39809.36    718.78 o 
  -3  11   6     5197.99     4885.26    289.48 o 
  -1  11   6     2547.91     2384.45    314.32 o 
   1  11   6        7.88     -161.61    265.93 o 
   3  11   6    12037.92    12793.55    614.45 o 
   5  11   6     2050.06     1432.09    438.23 o 
   7  11   6     7393.96     8734.12    863.99 o 
   9  11   6      174.22       33.32    586.31 o 
 -14  12   6       62.47     -541.53    387.61 o 
 -12  12   6      820.86      583.44    432.14 o 
 -10  12   6      370.35      102.74    326.95 o 
  -8  12   6      562.22      996.19    299.09 o 
  -6  12   6     4689.13     4266.55    407.83 o 
  -4  12   6       17.01     -138.46    223.13 o 
  -2  12   6    10847.99    10180.23    389.53 o 
   0  12   6       64.78      -97.91    294.27 o 
   2  12   6      437.95      376.24    333.82 o 
   4  12   6       38.66      -86.40    382.56 o 
   6  12   6       17.62     -204.34    704.57 o 
   8  12   6      187.21      513.92    714.12 o 
 -15  13   6      289.18     -107.51    469.77 o 
 -13  13   6      504.95     -214.17    483.62 o 
 -11  13   6     1852.53     1578.98    435.65 o 
  -9  13   6    16319.91    14968.31    743.52 o 
  -7  13   6     9492.05     9265.14    899.42 o 
  -5  13   6     3754.57     3144.30    418.19 o 
  -3  13   6      454.81      689.68    246.24 o 
  -1  13   6      912.31      808.74    311.80 o 
   1  13   6     1829.57     1457.23    332.52 o 
   3  13   6     3950.63     3803.69    435.25 o 
   5  13   6    10398.08    12995.62   1032.18 o 
   7  13   6     2498.02     3155.18    716.53 o 
   9  13   6      560.62      540.96    834.67 o 
 -14  14   6       30.86     -358.71    558.95 o 
 -12  14   6     1545.71     1510.36    662.39 o 
 -10  14   6     2738.84     2721.24    486.72 o 
  -8  14   6    18432.62    18647.92    796.62 o 
  -6  14   6    17652.18    17554.61   1130.88 o 
  -4  14   6    11795.28    11402.68    792.80 o 
  -2  14   6     6366.61     6368.63    382.18 o 
   0  14   6      269.25       81.57    356.57 o 
   2  14   6     3174.91     3955.25    437.98 o 
   4  14   6     1481.61     1027.65    433.30 o 
   6  14   6     5082.09     5082.90    911.03 o 
   8  14   6     1640.93     2660.02    786.84 o 
 -13  15   6      790.63     1058.79   1137.26 o 
 -11  15   6      102.44      308.37    510.93 o 
  -9  15   6     2259.44     2766.49    469.12 o 
  -7  15   6    11861.92    13386.84    768.12 o 
  -5  15   6      236.08      274.97    349.37 o 
  -3  15   6     4524.14     4401.21    417.14 o 
  -1  15   6     2236.14     2511.52    316.98 o 
   1  15   6       82.82       29.41    325.65 o 
   3  15   6       57.97     1340.46   1056.54 o 
   5  15   6     3127.39     3657.02    865.11 o 
   7  15   6     1345.57     1089.23    626.44 o 
 -12  16   6      973.40      842.55    524.21 o 
 -10  16   6     3937.71     3167.22    534.04 o 
  -8  16   6      764.68      770.51    400.24 o 
  -6  16   6     4807.58     4293.76    527.47 o 
  -4  16   6      346.40      362.22    395.12 o 
  -2  16   6     2678.12     2343.68    359.96 o 
   0  16   6      626.81      904.03    329.09 o 
   2  16   6      622.56      945.53    374.50 o 
   4  16   6     2887.32     2792.82    640.97 o 
   6  16   6      597.65     1103.52    841.65 o 
 -11  17   6        1.80     -228.31    497.18 o 
  -9  17   6       97.20      328.94    451.24 o 
  -7  17   6     3309.79     3729.52    563.16 o 
  -5  17   6      131.83       29.77    377.95 o 
  -3  17   6    14827.00    14417.99    714.69 o 
  -1  17   6      813.02      665.39    449.68 o 
   1  17   6      197.80      101.05    334.93 o 
   3  17   6      209.02      250.87    520.95 o 
   5  17   6     1263.60      799.86    775.80 o 
   7  17   6        1.62      378.11    646.99 o 
 -10  18   6      791.11      905.66    588.68 o 
  -8  18   6     4193.36     4508.46    596.17 o 
  -6  18   6       88.19      456.34    389.05 o 
  -4  18   6     4017.06     3602.40    487.14 o 
  -2  18   6      227.99      -94.85    354.48 o 
   0  18   6      133.70       -2.11    342.98 o 
   2  18   6      108.21     -294.26    363.04 o 
   4  18   6      273.30      173.74    650.06 o 
   6  18   6     1801.67     2424.14    710.69 o 
  -9  19   6     1497.72     1217.72    539.51 o 
  -7  19   6      384.97      456.13    420.31 o 
  -5  19   6     2950.57     3774.69    534.57 o 
  -3  19   6      171.53      254.89    373.11 o 
  -1  19   6     3266.57     3596.72    556.78 o 
   1  19   6       90.46      -59.32    341.38 o 
   3  19   6      624.47      758.23    555.88 o 
   5  19   6        8.99     -201.30    785.23 o 
  -8  20   6       37.87      -17.45    417.11 o 
  -6  20   6     2130.60     2202.48    477.03 o 
  -4  20   6        5.73     -165.09    420.71 o 
  -2  20   6      145.95      233.39    448.89 o 
   0  20   6       62.76     -261.55    393.31 o 
   2  20   6      302.47      696.63    549.28 o 
   4  20   6       82.05     -683.63    455.75 o 
  -7  21   6      413.11      509.76    481.33 o 
  -5  21   6      597.94      612.97    476.63 o 
  -3  21   6     1051.87      955.55    484.20 o 
  -1  21   6      216.84      344.86    501.85 o 
   1  21   6      654.83      750.21    598.10 o 
  -6  22   6      903.96     1157.32    513.21 o 
  -4  22   6      107.65     -170.58    586.85 o 
  -2  22   6      844.07     1049.38    572.02 o 
   0  22   6      154.44      275.20    634.24 o 
 -17   1   7     4086.54     5553.99    789.39 o 
 -15   1   7     1144.70      487.55    527.19 o 
 -13   1   7     2417.66     3021.07    525.57 o 
 -11   1   7     1062.90      428.13    179.03 o 
  -9   1   7      151.57      258.25    122.34 o 
  -7   1   7    20742.97    22388.33    764.04 o 
  -5   1   7    82914.95    82198.05   1741.55 o 
  -3   1   7    34570.16    36983.50   1215.45 o 
  -1   1   7    43105.09    40907.64    727.06 o 
   1   1   7     9122.56     9337.98    330.27 o 
   3   1   7    42336.85    42789.67    688.51 o 
   5   1   7    12211.99    10261.16    373.56 o 
   7   1   7      196.26       11.26    346.76 o 
   9   1   7      867.63      776.17    369.98 o 
  11   1   7     1027.28     1600.89    477.97 o 
 -16   2   7     1834.33     1455.33    604.05 o 
 -14   2   7       39.42      195.38    439.35 o 
 -12   2   7     1738.77     1482.43    291.55 o 
 -10   2   7     3187.89     3147.69    204.34 o 
  -8   2   7     9911.96     9462.97    298.52 o 
  -6   2   7     2324.39     2668.52    139.19 o 
  -4   2   7     8497.78     8911.77    294.35 o 
  -2   2   7      786.32      643.61    118.76 o 
   0   2   7     7301.10     8009.28    506.34 o 
   2   2   7     1412.21     1145.95    184.92 o 
   4   2   7     3160.72     2563.06    267.42 o 
   6   2   7      155.57     -128.30    269.95 o 
   8   2   7      885.61      449.19    373.20 o 
  10   2   7     1608.97     1068.74    455.87 o 
 -17   3   7       66.14      424.65    536.49 o 
 -15   3   7      195.80      452.25    472.78 o 
 -13   3   7     1701.10     1777.19    300.85 o 
 -11   3   7     5877.53     6635.41    483.77 o 
  -9   3   7     2408.71     2182.82    175.45 o 
  -7   3   7     1115.20     1030.48    154.89 o 
  -5   3   7      853.32      774.98    178.37 o 
  -3   3   7    40181.18    38213.39    590.19 o 
  -1   3   7    77152.74    74616.49   1790.12 o 
   1   3   7    14319.45    14159.04    702.32 o 
   3   3   7     1981.17     1544.80    250.10 o 
   5   3   7     1416.73     1687.95    268.83 o 
   7   3   7        7.98       94.86    286.47 o 
   9   3   7      716.28      629.99    384.70 o 
  11   3   7       78.29       54.29    478.06 o 
 -16   4   7     2588.01     2924.89    615.43 o 
 -14   4   7    14922.67    12640.80   4410.92 o 
 -12   4   7       11.31     -170.03    271.30 o 
 -10   4   7     2480.74     2422.06    269.45 o 
  -8   4   7     2080.87     1857.56    190.42 o 
  -6   4   7    78628.08    81283.62   2174.66 o 
  -4   4   7    81513.43    82713.35    986.78 o 
  -2   4   7   188042.17   187014.61   4338.64 o 
   0   4   7   130096.04   129711.89   2993.06 o 
   2   4   7    59505.71    61912.55   1917.55 o 
   4   4   7     5226.83     5197.78    467.40 o 
   6   4   7     9172.16     8153.31    404.36 o 
   8   4   7     2948.59     3640.61    392.66 o 
  10   4   7      324.17      100.26    319.90 o 
 -17   5   7      275.19      973.69    648.24 o 
 -15   5   7      185.55      302.18    744.50 o 
 -13   5   7      392.30      156.16    255.43 o 
 -11   5   7       23.98      147.21    323.27 o 
  -9   5   7     7094.92     7054.00    364.14 o 
  -7   5   7      643.71      573.25    148.68 o 
  -5   5   7    49791.30    48179.52   1253.74 o 
  -3   5   7    70790.91    74221.77   1456.68 o 
  -1   5   7    40512.33    35375.21   2984.76 o 
   1   5   7     9525.42    10271.38    404.67 o 
   3   5   7    14256.72    14747.03    579.07 o 
   5   5   7     1389.59     1204.19    351.45 o 
   7   5   7     1212.99      876.63    360.19 o 
   9   5   7      298.33      531.08    471.62 o 
  11   5   7        5.38      219.18    607.47 o 
 -16   6   7     1429.99     1412.78    615.36 o 
 -14   6   7      340.44       35.00    367.91 o 
 -12   6   7     3263.39     3713.43    381.40 o 
 -10   6   7     5470.27     6028.80    436.44 o 
  -8   6   7     1338.47      901.33    254.68 o 
  -6   6   7     2512.59     2679.95    179.37 o 
  -4   6   7    34850.23    34050.79   1610.41 o 
  -2   6   7    12145.04    12363.39    554.79 o 
   0   6   7     9715.92    10117.71    606.76 o 
   2   6   7      781.12     1027.87    288.43 o 
   4   6   7      403.63      224.64    321.86 o 
   6   6   7     1663.37     1340.85    348.05 o 
   8   6   7      123.98     -256.29    356.26 o 
  10   6   7     1294.09     2120.93    838.69 o 
 -17   7   7      585.00      338.77    636.52 o 
 -15   7   7     4221.84     4133.38    496.92 o 
 -13   7   7     7623.13     7880.24    474.74 o 
 -11   7   7     2077.62     1073.37    367.62 o 
  -9   7   7      168.58      319.26    260.94 o 
  -7   7   7     5648.83     5298.51    390.64 o 
  -5   7   7    35643.80    26269.33   3153.36 o 
  -3   7   7     9682.21     9299.68    546.11 o 
  -1   7   7   162794.25   166714.81   2069.49 o 
   1   7   7    16870.14    17270.92    965.41 o 
   3   7   7     6936.34     7466.94    529.10 o 
   5   7   7      902.92      819.89    393.84 o 
   7   7   7     1118.43     1452.10    324.61 o 
   9   7   7      640.59      750.80    612.39 o 
 -16   8   7       99.11      428.02    490.09 o 
 -14   8   7      208.62       23.61    373.76 o 
 -12   8   7     1703.82     2460.89    821.89 o 
 -10   8   7      368.95      294.15    269.87 o 
  -8   8   7     4465.38     5191.98    348.25 o 
  -6   8   7     1189.02     1423.45    210.91 o 
  -4   8   7     5001.86     5303.89    217.40 o 
  -2   8   7     1235.92     1469.29    285.47 o 
   0   8   7      674.98      473.65    263.99 o 
   2   8   7     4556.85     5277.64    451.39 o 
   4   8   7      461.14      248.21    314.62 o 
   6   8   7       47.65       15.01    348.82 o 
   8   8   7       38.34     -146.36    777.31 o 
  10   8   7       32.34     -221.65    657.51 o 
 -15   9   7     2080.81     2632.66    472.44 o 
 -13   9   7     3560.42     4223.49    569.26 o 
 -11   9   7       25.40      -20.23    337.57 o 
  -9   9   7     8255.12     7994.00    461.26 o 
  -7   9   7     5678.01     5964.18    390.71 o 
  -5   9   7    33120.71    32701.57    574.04 o 
  -3   9   7    30031.27    30566.41    665.92 o 
  -1   9   7    55296.39    57948.01   1004.84 o 
   1   9   7    27986.78    30265.53   1226.28 o 
   3   9   7     9626.50    11345.74    611.99 o 
   5   9   7     1429.16     1378.87    703.50 o 
   7   9   7      433.68      165.65    437.82 o 
   9   9   7      261.38      795.44    688.43 o 
 -16  10   7      254.08      189.06    385.78 o 
 -14  10   7       52.08     -343.37    417.03 o 
 -12  10   7      230.67      -11.29    394.60 o 
 -10  10   7      898.78      872.04    362.69 o 
  -8  10   7      673.48      261.77    329.01 o 
  -6  10   7     4837.15     4504.04    369.57 o 
  -4  10   7     4548.00     4533.81    356.26 o 
  -2  10   7     2935.50     2700.52    320.04 o 
   0  10   7       43.30     -250.93    250.63 o 
   2  10   7      576.41      172.95    393.05 o 
   4  10   7     1478.85     1541.04    441.06 o 
   6  10   7      101.27      132.79    435.89 o 
   8  10   7      261.10      697.62    680.41 o 
 -15  11   7      170.43     -167.06    440.45 o 
 -13  11   7      471.00      -99.76    537.94 o 
 -11  11   7      622.06     -100.13    336.89 o 
  -9  11   7     7477.96     6889.93    473.28 o 
  -7  11   7     6031.62     5457.21    377.08 o 
  -5  11   7     6184.22     6182.98    358.87 o 
  -3  11   7     9395.77     8352.78    362.64 o 
  -1  11   7    10991.67    10519.06    504.76 o 
   1  11   7       32.35      192.39    444.42 o 
   3  11   7     1090.13     1127.48    370.33 o 
   5  11   7      361.78      524.95    648.60 o 
   7  11   7      253.94      -46.25    653.72 o 
   9  11   7       20.01     -154.34    679.30 o 
 -14  12   7     1582.21     1467.61    541.38 o 
 -12  12   7       10.84     -480.26    404.75 o 
 -10  12   7      395.11      -13.34    396.86 o 
  -8  12   7     3600.87     3671.71    431.51 o 
  -6  12   7    28456.39    29128.12   1756.01 o 
  -4  12   7    19122.32    20136.21    623.10 o 
  -2  12   7    19098.67    18541.82    761.93 o 
   0  12   7    19259.51    19064.34    685.73 o 
   2  12   7    11848.47    13325.65    758.78 o 
   4  12   7     8834.67    10546.37    673.72 o 
   6  12   7     4241.05     4346.30    849.30 o 
   8  12   7      847.86      610.32    638.59 o 
 -15  13   7        1.70      -45.96    418.75 o 
 -13  13   7      489.02       29.30    451.69 o 
 -11  13   7       19.89      147.76    379.74 o 
  -9  13   7      161.32     -134.90    408.45 o 
  -7  13   7      311.44     1482.93   1251.16 o 
  -5  13   7     3250.18     2636.64    393.60 o 
  -3  13   7     5593.46     5613.94    430.61 o 
  -1  13   7    20318.06    20705.18    867.01 o 
   1  13   7     1235.40      874.83    360.56 o 
   3  13   7      747.12      977.24    400.78 o 
   5  13   7        2.95      788.58    795.53 o 
   7  13   7      485.96      631.08    750.53 o 
 -14  14   7       50.14     -418.13    428.16 o 
 -12  14   7      893.04      432.36    684.36 o 
 -10  14   7       24.05      204.94    379.22 o 
  -8  14   7      746.71      107.28    415.40 o 
  -6  14   7     4607.95     3509.96    420.82 o 
  -4  14   7    13948.12    12872.51    942.25 o 
  -2  14   7        0.09     -352.71    296.04 o 
   0  14   7      907.21      730.56    348.12 o 
   2  14   7     4040.78     3698.48    439.71 o 
   4  14   7     2374.33     1797.87    500.43 o 
   6  14   7      549.60     1019.81    857.87 o 
   8  14   7      165.75      798.09    878.34 o 
 -13  15   7      213.88       51.65    487.56 o 
 -11  15   7       39.04      136.52    433.73 o 
  -9  15   7        6.37     -243.02    356.88 o 
  -7  15   7     3321.96     3074.52    435.82 o 
  -5  15   7    12488.29    13951.23   1263.92 o 
  -3  15   7      372.97      227.22    308.07 o 
  -1  15   7    13864.70    15553.30    542.50 o 
   1  15   7       55.02      204.64    345.86 o 
   3  15   7     3857.11     3733.47    524.43 o 
   5  15   7      547.94      733.05    677.51 o 
   7  15   7      140.43      374.46    742.25 o 
 -12  16   7      186.74     -356.71    607.23 o 
 -10  16   7     2590.24     2599.90    559.94 o 
  -8  16   7      685.40      643.50    384.88 o 
  -6  16   7      847.27      528.74    393.80 o 
  -4  16   7      102.00      168.16    327.98 o 
  -2  16   7      266.59        9.19    375.13 o 
   0  16   7      498.06      427.36    416.24 o 
   2  16   7      529.04      310.96    418.36 o 
   4  16   7      127.30      158.34    663.61 o 
   6  16   7      211.88      939.90    849.77 o 
 -11  17   7      856.50      670.02    481.41 o 
  -9  17   7      437.07      659.72    476.17 o 
  -7  17   7      535.28      -16.40    415.13 o 
  -5  17   7    10196.98     9969.55    711.36 o 
  -3  17   7    21856.03    20986.29    813.13 o 
  -1  17   7    11996.92    11476.87    671.95 o 
   1  17   7     8114.76     9198.90    642.36 o 
   3  17   7     3480.77     3235.48    749.83 o 
   5  17   7      310.34     -160.53    683.31 o 
 -10  18   7      127.87      256.10    497.04 o 
  -8  18   7      533.69      658.31    401.93 o 
  -6  18   7      184.46      -43.37    358.41 o 
  -4  18   7      472.73     1044.92    450.86 o 
  -2  18   7     2814.75     2457.06    485.93 o 
   0  18   7      892.15      465.46    407.36 o 
   2  18   7      216.04      -47.66    502.68 o 
   4  18   7       40.44      542.85    676.94 o 
  -9  19   7       24.11     -132.57    445.65 o 
  -7  19   7      426.71      333.11    446.03 o 
  -5  19   7       39.75       44.80    501.76 o 
  -3  19   7     2609.00     1649.14    518.28 o 
  -1  19   7       19.59        1.35    441.08 o 
   1  19   7      349.33     -215.68    439.58 o 
   3  19   7        6.26      473.18    760.99 o 
  -8  20   7       70.51     -214.23    447.83 o 
  -6  20   7     1823.24     1770.09    484.52 o 
  -4  20   7     4184.87     4154.22    535.99 o 
  -2  20   7     7390.13     7451.14   1206.51 o 
   0  20   7     5811.32     5991.69    548.60 o 
   2  20   7     2659.83     2819.86    704.55 o 
  -7  21   7       48.94      146.08    405.60 o 
  -5  21   7      240.69      334.57    543.96 o 
  -3  21   7     1231.83     1242.18    448.51 o 
  -1  21   7       36.72       -5.00    438.81 o 
   1  21   7      122.93       29.36    690.90 o 
  -4  22   7      544.82     -163.69    470.09 o 
 -16   0   8     2335.92     2500.51   1089.87 o 
 -14   0   8     3540.21     2912.40    958.65 o 
 -12   0   8     1544.22     1181.00    805.56 o 
 -10   0   8    14933.12    14886.81    584.52 o 
  -8   0   8    14323.51    14809.18    447.03 o 
  -6   0   8    29017.68    29000.71   1126.32 o 
  -4   0   8        5.54      -89.18    176.50 o 
  -2   0   8     7059.99     6271.32    546.76 o 
   0   0   8     4010.04     3878.54    352.91 o 
   2   0   8      337.94      393.08    332.80 o 
   4   0   8     8025.99     8116.32    485.67 o 
   6   0   8     4076.76     3309.71    440.13 o 
   8   0   8     1216.85      657.90    564.10 o 
  10   0   8     1034.78      566.40    543.96 o 
 -17   1   8      504.12     1221.11    750.25 o 
 -15   1   8      460.24     1109.97    509.38 o 
 -13   1   8     1681.71     1057.89    586.26 o 
 -11   1   8    11824.53    10922.31   2219.46 o 
  -9   1   8      144.95       -5.94    134.67 o 
  -7   1   8    35783.09    35795.27    617.14 o 
  -5   1   8     5603.02     5252.43    259.05 o 
  -3   1   8    11840.89    12268.10    365.27 o 
  -1   1   8    14383.21    14769.08    637.66 o 
   1   1   8    96331.59    95488.35   1026.25 o 
   3   1   8     1025.88      842.57    217.35 o 
   5   1   8    16914.67    17953.67    539.98 o 
   7   1   8     4098.21     4134.74    481.48 o 
   9   1   8     2429.49     2468.41    462.27 o 
 -16   2   8     2960.88     3607.12    630.00 o 
 -14   2   8     4488.65     5491.50    980.52 o 
 -12   2   8    23435.03    23838.49   1155.95 o 
 -10   2   8     6052.31     7100.56    275.32 o 
  -8   2   8    58646.25    55610.00   1589.89 o 
  -6   2   8     9355.63     8767.84    276.32 o 
  -4   2   8      285.65      -93.18    155.93 o 
  -2   2   8    14853.37    13194.56    378.74 o 
   0   2   8     3006.13     3511.71    321.85 o 
   2   2   8    45745.84    43462.32    853.80 o 
   4   2   8    13268.62    12000.70    447.25 o 
   6   2   8    12116.31    12781.85    605.58 o 
   8   2   8     5775.48     5113.22    485.76 o 
  10   2   8       57.67      140.41    422.77 o 
 -17   3   8      555.13      858.32    542.00 o 
 -15   3   8     2902.24     2631.67    580.79 o 
 -13   3   8     9391.38     9583.01    557.30 o 
 -11   3   8     6201.08     5800.26    358.14 o 
  -9   3   8    18916.38    20645.81    583.00 o 
  -7   3   8      665.82      605.07    119.77 o 
  -5   3   8     8670.66     8637.03    335.80 o 
  -3   3   8     5406.91     5033.72    263.46 o 
  -1   3   8    12369.53    11959.37    555.05 o 
   1   3   8     1431.33     1574.84    231.67 o 
   3   3   8    28180.64    28239.30    973.06 o 
   5   3   8     1129.34     1199.30    332.45 o 
   7   3   8     3718.19     3208.94    371.56 o 
   9   3   8     1807.16     1579.26    449.53 o 
 -16   4   8      221.31      178.51    578.44 o 
 -14   4   8      420.94      199.30    259.60 o 
 -12   4   8      233.77      234.04    286.76 o 
 -10   4   8     4070.56     4529.59    327.98 o 
  -8   4   8      384.55      253.97    167.04 o 
  -6   4   8      440.20      475.97    181.66 o 
  -4   4   8     2640.22     2541.54    251.76 o 
  -2   4   8    14176.52    15517.99    468.00 o 
   0   4   8     1061.68      961.81    210.62 o 
   2   4   8      626.05      397.53    242.23 o 
   4   4   8      459.82      418.83    339.88 o 
   6   4   8      335.14      217.12    351.31 o 
   8   4   8       24.27     -273.93    336.29 o 
  10   4   8       50.00      496.96    650.47 o 
 -17   5   8      324.19       81.12    741.66 o 
 -15   5   8     4289.66     4117.42    672.49 o 
 -13   5   8    13896.54    14377.59    575.84 o 
 -11   5   8    12112.46    12148.25    511.44 o 
  -9   5   8    12156.37    13593.45    536.78 o 
  -7   5   8     2354.75     2396.80    200.07 o 
  -5   5   8        9.09        6.94    186.33 o 
  -3   5   8     1218.42     1400.56    156.05 o 
  -1   5   8    13129.41    11668.48   1410.80 o 
   1   5   8     4512.81     4465.73    331.00 o 
   3   5   8     4217.90     4976.71    464.64 o 
   5   5   8     1954.85     1704.87    434.54 o 
   7   5   8     1135.32     1244.21    398.75 o 
   9   5   8      547.57       80.72    620.43 o 
 -16   6   8     1352.61     2864.82    691.92 o 
 -14   6   8     5808.91     6220.31    641.60 o 
 -12   6   8    31025.37    35844.05    952.80 o 
 -10   6   8     6491.26     7366.20    729.31 o 
  -8   6   8    10913.99     7947.58   2038.05 o 
  -6   6   8     1648.06     1566.47    224.63 o 
  -4   6   8       12.40       54.44    122.12 o 
  -2   6   8     9245.92     8381.41    351.97 o 
   0   6   8     2795.57     2603.78    270.10 o 
   2   6   8    43572.65    42545.37   1215.76 o 
   4   6   8     4746.70     4774.47    565.02 o 
   6   6   8     3592.28     3281.74    441.00 o 
   8   6   8     3438.44     3282.36    401.16 o 
 -17   7   8       84.60     -145.17    534.70 o 
 -15   7   8     1556.44     1454.08    698.56 o 
 -13   7   8     1740.75     2089.55    353.22 o 
 -11   7   8    14688.06    17671.16    674.17 o 
  -9   7   8      885.59      674.40    291.81 o 
  -7   7   8    11379.21    11237.80    342.85 o 
  -5   7   8     3224.37     1910.04    429.12 o 
  -3   7   8     1925.00     1767.16    197.10 o 
  -1   7   8      691.83      474.79    245.16 o 
   1   7   8    49589.46    51644.02   2998.21 o 
   3   7   8     1355.98      884.97    345.07 o 
   5   7   8    13727.64    14674.67    700.01 o 
   7   7   8     2044.40     1701.70    345.25 o 
   9   7   8     1395.30     1849.39    738.68 o 
 -16   8   8      134.14     -236.14    581.43 o 
 -14   8   8     6987.76     6147.33    463.72 o 
 -12   8   8     4992.46     4936.17    513.23 o 
 -10   8   8    15419.44    15653.15    590.40 o 
  -8   8   8      667.18      886.56    266.71 o 
  -6   8   8     2641.75     2610.90    250.67 o 
  -4   8   8      444.36      459.21    176.78 o 
  -2   8   8      151.07      222.88    274.06 o 
   0   8   8    12502.69    11384.32    522.87 o 
   2   8   8       64.11      181.40    312.51 o 
   4   8   8     2013.37     1721.35    422.39 o 
   6   8   8      203.35      226.27    421.06 o 
   8   8   8      208.48     -125.08    870.26 o 
 -15   9   8     1122.76      591.04    458.88 o 
 -13   9   8     1202.05      930.78    420.40 o 
 -11   9   8     8469.01    10328.34    677.03 o 
  -9   9   8      822.24      591.27    268.18 o 
  -7   9   8    22069.28    22905.86    624.38 o 
  -5   9   8      292.89      567.30    215.11 o 
  -3   9   8    20075.14    19709.72    919.07 o 
  -1   9   8     4336.38     4116.73    375.91 o 
   1   9   8    30492.70    29573.15    892.85 o 
   3   9   8     1151.70      837.14    416.46 o 
   5   9   8     8464.17     9124.88    608.40 o 
   7   9   8     1112.60     1147.03    646.12 o 
   9   9   8      599.87     1163.64    675.36 o 
 -16  10   8      187.99       63.70    394.13 o 
 -14  10   8      486.32      -21.62    394.71 o 
 -12  10   8     9696.56    11016.48    672.45 o 
 -10  10   8     3286.78     3392.42    400.67 o 
  -8  10   8    10845.43    11175.89    517.95 o 
  -6  10   8     6217.68     5553.71    582.82 o 
  -4  10   8     7500.19     6872.73    386.69 o 
  -2  10   8       39.89      189.63    271.61 o 
   0  10   8     5749.93     5459.81    611.60 o 
   2  10   8    20406.60    21940.00    805.72 o 
   4  10   8     9777.02    10507.09    641.72 o 
   6  10   8     5481.71     6388.15    608.53 o 
   8  10   8     2599.21     2288.73    713.94 o 
 -15  11   8     2533.68     2958.68    588.73 o 
 -13  11   8      958.23      900.31    465.61 o 
 -11  11   8      955.56      560.13    355.97 o 
  -9  11   8    26004.29    29387.98    989.37 o 
  -7  11   8     5082.48     5498.44    490.97 o 
  -5  11   8     4059.93     3946.68    334.24 o 
  -3  11   8     2456.78     2016.72    451.67 o 
  -1  11   8     9037.19     9403.17    553.29 o 
   1  11   8      101.57      358.13    345.16 o 
   3  11   8    16405.08    18558.71    804.34 o 
   5  11   8     3827.27     4476.74    574.97 o 
   7  11   8     3752.91     4930.09    884.32 o 
 -14  12   8      108.10     -251.84    434.06 o 
 -12  12   8       83.49     -303.36    335.20 o 
 -10  12   8     2200.22     2514.89    400.00 o 
  -8  12   8     1754.26     1765.77    336.68 o 
  -6  12   8      396.53      555.71    384.97 o 
  -4  12   8       13.41      537.79    349.71 o 
  -2  12   8      718.93      806.82    304.42 o 
   0  12   8      356.48      158.08    383.82 o 
   2  12   8       67.62     -324.05    317.24 o 
   4  12   8     1348.20     1121.53    461.91 o 
   6  12   8      238.16     -220.66    650.22 o 
   8  12   8        0.28     -374.01    686.22 o 
 -15  13   8      746.92      113.99    409.96 o 
 -13  13   8     1519.44      946.85    509.52 o 
 -11  13   8     1949.59     1433.47    460.33 o 
  -9  13   8     6466.17     6002.77    471.36 o 
  -7  13   8    12166.34    11714.45    646.63 o 
  -5  13   8     1727.74     1879.73    395.38 o 
  -3  13   8       98.78     -116.48    291.16 o 
  -1  13   8     2684.54     2058.44    380.04 o 
   1  13   8     2783.21     2505.51    438.72 o 
   3  13   8     3535.36     3838.82    553.80 o 
   5  13   8     4406.28     4224.87    744.97 o 
   7  13   8     1571.20      813.88    833.81 o 
 -14  14   8      343.66      -63.31    421.83 o 
 -12  14   8     1556.78     1498.37    489.18 o 
 -10  14   8     4972.27     5024.43    549.33 o 
  -8  14   8     3007.28     2955.47    469.85 o 
  -6  14   8     9046.34     9403.35    644.33 o 
  -4  14   8     3482.39     3504.07    536.73 o 
  -2  14   8      326.77      301.54    298.59 o 
   0  14   8     2726.42     2419.77    399.10 o 
   2  14   8     7536.06     7519.35    570.04 o 
   4  14   8     6180.96     6602.79    643.67 o 
   6  14   8     4100.59     3778.66    924.93 o 
 -13  15   8      483.09     -417.53    532.03 o 
 -11  15   8     6671.06     6356.54    630.85 o 
  -9  15   8      936.27     1485.30    513.03 o 
  -7  15   8     1533.55     1696.96    499.05 o 
  -5  15   8      951.48      611.62    344.83 o 
  -3  15   8     6475.29     5528.04    776.40 o 
  -1  15   8     1460.10     1075.96    441.43 o 
   1  15   8     3092.42     2849.86    478.11 o 
   3  15   8      600.68      352.40    434.07 o 
   5  15   8     3774.71     4734.69    902.58 o 
 -12  16   8      724.20      746.84    852.94 o 
 -10  16   8     2983.94     2090.38    472.00 o 
  -8  16   8      768.65     1110.90    459.06 o 
  -6  16   8     1555.09     1543.02    432.76 o 
  -4  16   8       79.86     -146.49    355.86 o 
  -2  16   8       12.17     -287.65    335.89 o 
   0  16   8     2252.63     1834.35    523.02 o 
   2  16   8        9.83      181.24    400.53 o 
   4  16   8     1975.61     1901.45    753.52 o 
 -11  17   8     2365.53     2156.02    557.91 o 
  -9  17   8       82.29     -125.10    367.22 o 
  -7  17   8     1008.50     1445.68    410.90 o 
  -5  17   8     1299.63     1255.87    412.29 o 
  -3  17   8      104.72       82.65    361.77 o 
  -1  17   8      222.89      222.14    354.80 o 
   1  17   8     4348.07     4316.93    596.11 o 
   3  17   8      203.25      258.17    627.95 o 
   5  17   8      938.17     3396.78    877.77 o 
 -10  18   8      574.53      655.66    493.89 o 
  -8  18   8     1322.49     1290.26    546.41 o 
  -6  18   8      176.59      158.99    497.55 o 
  -4  18   8        0.27      -83.08    394.55 o 
  -2  18   8     1086.09     1160.61    416.82 o 
   0  18   8      361.68      163.40    419.75 o 
   2  18   8     3039.30     1940.01    720.98 o 
   4  18   8      438.65      802.02    725.53 o 
  -9  19   8     1550.72     1540.79    511.62 o 
  -7  19   8      324.91      522.69    520.65 o 
  -5  19   8      783.90      838.40    471.43 o 
  -3  19   8      484.28      376.50    382.54 o 
  -1  19   8     3024.53     2877.15    546.82 o 
   1  19   8        4.97       46.24    398.41 o 
  -8  20   8       67.26      156.55    518.23 o 
  -6  20   8       31.90     -106.23    439.45 o 
  -4  20   8      138.13      116.31    408.96 o 
  -2  20   8       77.82     -125.63    448.71 o 
   0  20   8      468.13      419.34    412.46 o 
  -5  21   8       60.69     -153.39    458.01 o 
  -3  21   8      107.96     -214.10    625.13 o 
  -1  21   8       12.21       87.08    497.43 o 
 -17   1   9     2714.13     2214.94    640.30 o 
 -15   1   9     1457.97     1037.29    680.27 o 
 -13   1   9      749.00     1588.91    548.53 o 
 -11   1   9     2415.22     2377.54    452.46 o 
  -9   1   9    17705.95    19313.36    385.41 o 
  -7   1   9    40794.12    41897.50    830.95 o 
  -5   1   9   125395.45   126584.30   1189.18 o 
  -3   1   9    25964.80    23780.25    517.26 o 
  -1   1   9     9553.52     8932.63    642.11 o 
   1   1   9     5476.16     5271.37    400.21 o 
   3   1   9     2280.83     2023.80    285.03 o 
   5   1   9      480.64      290.97    281.25 o 
   7   1   9     4099.54     5245.61    515.87 o 
   9   1   9     2087.90     1952.44    452.33 o 
 -16   2   9     1766.86     1099.74    812.85 o 
 -14   2   9     2835.06     3511.14    650.27 o 
 -12   2   9      866.20      452.51    302.31 o 
 -10   2   9     1273.30     1306.59    195.11 o 
  -8   2   9    10135.64    10019.83    299.91 o 
  -6   2   9    18838.51    19509.90    709.17 o 
  -4   2   9    21123.65    21453.54    516.95 o 
  -2   2   9     2508.83     2121.87    236.39 o 
   0   2   9    13412.75    12334.08    492.54 o 
   2   2   9     1717.72     1616.09    263.15 o 
   4   2   9     2895.14     2139.69    302.47 o 
   6   2   9     2055.28     2544.20    339.76 o 
   8   2   9       82.54     -451.52    472.63 o 
 -17   3   9        1.27       -7.11    715.75 o 
 -15   3   9      386.14      226.44    487.03 o 
 -13   3   9      596.47      788.18    344.71 o 
 -11   3   9      124.20      325.07    241.55 o 
  -9   3   9    20860.17    23007.43    507.77 o 
  -7   3   9     3868.32     3628.32    233.12 o 
  -5   3   9    17908.96    17041.21    474.91 o 
  -3   3   9     4142.47     4170.99    560.84 o 
  -1   3   9      118.98      -30.00    229.06 o 
   1   3   9     2133.84     2222.39    275.43 o 
   3   3   9    28226.62    28291.33    704.38 o 
   5   3   9      441.41      512.93    342.02 o 
   7   3   9      611.53      627.54    360.81 o 
   9   3   9       59.08       53.99    486.61 o 
 -16   4   9      126.65      213.42    570.46 o 
 -14   4   9      429.28      170.88    457.22 o 
 -12   4   9      486.63      492.02    291.90 o 
 -10   4   9    25363.39    26799.44    586.02 o 
  -8   4   9    26494.75    29265.75   1155.09 o 
  -6   4   9    57362.79    58140.43    836.84 o 
  -4   4   9    57545.88    53528.52    981.36 o 
  -2   4   9    57215.70    57356.25   1154.83 o 
   0   4   9    11104.04    12194.73    451.83 o 
   2   4   9    21523.74    20604.33    599.20 o 
   4   4   9     8837.29     9374.11    604.01 o 
   6   4   9      331.69      495.33    362.15 o 
   8   4   9     6625.77     7879.84    579.62 o 
 -17   5   9        1.37      -60.14    548.35 o 
 -15   5   9     2513.97     3708.29    797.36 o 
 -13   5   9     2420.58     2878.85    422.15 o 
 -11   5   9       54.24       59.62    240.58 o 
  -9   5   9     6516.45     6906.17    363.86 o 
  -7   5   9    24337.66    24648.30    483.53 o 
  -5   5   9    20064.89    18529.69    502.52 o 
  -3   5   9     2055.06     2023.58    237.17 o 
  -1   5   9     8655.61     9143.38    359.53 o 
   1   5   9      169.69       90.05    286.73 o 
   3   5   9     3958.50     3855.99    424.29 o 
   5   5   9      434.04      508.39    401.06 o 
   7   5   9     1394.17     1598.91    386.06 o 
   9   5   9       16.71      -41.60    415.86 o 
 -16   6   9      416.20     1312.65    727.71 o 
 -14   6   9       31.75      -14.14    403.95 o 
 -12   6   9      569.46      386.57    274.20 o 
 -10   6   9      310.78      321.36    271.32 o 
  -8   6   9    10033.90     9315.67    638.50 o 
  -6   6   9       73.62       -5.11    175.31 o 
  -4   6   9     3517.31     3348.89    192.23 o 
  -2   6   9    10986.91    11586.76    475.89 o 
   0   6   9    27831.76    28149.30    829.69 o 
   2   6   9       39.49       49.95    314.70 o 
   4   6   9     4100.80     3355.25    464.89 o 
   6   6   9      990.83      500.55    555.28 o 
   8   6   9       26.56      -36.91    430.16 o 
 -17   7   9      386.36      626.28    756.76 o 
 -15   7   9       43.36      189.31    463.77 o 
 -13   7   9      482.37      319.05    314.36 o 
 -11   7   9     1051.94      829.27    321.78 o 
  -9   7   9    15941.19    17157.50    603.29 o 
  -7   7   9      319.30      219.18    181.96 o 
  -5   7   9    23434.07    22899.06    502.25 o 
  -3   7   9     8421.50     8513.24    413.74 o 
  -1   7   9    24541.94    24095.86   1149.16 o 
   1   7   9    16418.91    18305.85    833.28 o 
   3   7   9       36.98     -489.67    326.45 o 
   5   7   9       25.21     -425.24    383.73 o 
   7   7   9     2633.27     2819.09    487.08 o 
 -16   8   9       45.79     -467.03    490.43 o 
 -14   8   9      622.24      744.04    327.08 o 
 -12   8   9      260.88       72.30    299.23 o 
 -10   8   9     4260.77     3958.39    375.86 o 
  -8   8   9       10.49      -78.72    226.14 o 
  -6   8   9     1044.40      650.18    207.09 o 
  -4   8   9      631.93      511.96    170.50 o 
  -2   8   9       55.56       16.41    260.40 o 
   0   8   9     1086.07      951.02    353.71 o 
   2   8   9        7.12     -157.78    411.70 o 
   4   8   9     2059.70     2451.81    494.13 o 
   6   8   9       15.42      447.26    469.28 o 
   8   8   9       68.45      435.88    629.37 o 
 -15   9   9      400.34       58.22    350.10 o 
 -13   9   9      333.89      289.45    367.87 o 
 -11   9   9     1063.32     1416.09    321.73 o 
  -9   9   9    28525.52    29344.01    743.95 o 
  -7   9   9    29657.60    31186.93   2568.03 o 
  -5   9   9    17587.35    16104.16    899.31 o 
  -3   9   9    24815.63    25673.20    847.81 o 
  -1   9   9    11925.71    13496.03    580.58 o 
   1   9   9     2850.61     2498.61    398.69 o 
   3   9   9      110.03     -314.20    415.07 o 
   5   9   9     2342.51     2342.17    525.66 o 
   7   9   9     1547.19     1091.36    666.84 o 
 -16  10   9       92.30     -427.44    584.02 o 
 -14  10   9       79.60     -219.99    362.46 o 
 -12  10   9      769.70      325.24    428.43 o 
 -10  10   9       60.29      122.74    301.23 o 
  -8  10   9      480.46      746.98    300.92 o 
  -6  10   9     6531.79     6167.81    363.20 o 
  -4  10   9     4397.01     4283.65    476.08 o 
  -2  10   9      328.39      303.42    289.17 o 
   0  10   9     5148.78     5478.68    501.51 o 
   2  10   9       78.67     -465.62    436.77 o 
   4  10   9     1936.26     1960.28    460.84 o 
   6  10   9      152.06      794.92    479.15 o 
 -15  11   9      345.00      485.85    375.84 o 
 -13  11   9      673.88      734.83    657.33 o 
 -11  11   9      394.64      460.25    348.13 o 
  -9  11   9       52.77      125.41    297.05 o 
  -7  11   9    11275.23    10708.55    950.07 o 
  -5  11   9      467.10      493.10    285.33 o 
  -3  11   9      482.57      248.43    327.88 o 
  -1  11   9     1879.35     1434.86    397.56 o 
   1  11   9       48.50      -31.64    341.14 o 
   3  11   9      243.57      102.04    394.08 o 
   5  11   9        1.01      -93.12    490.26 o 
   7  11   9      429.19     1161.89    776.88 o 
 -14  12   9       89.42     -291.76    775.42 o 
 -12  12   9       58.38       36.94    331.97 o 
 -10  12   9    11001.12    11342.58    599.84 o 
  -8  12   9    12299.87    13230.05    734.92 o 
  -6  12   9    35697.48    31302.23   1754.18 o 
  -4  12   9    28071.13    25844.63    948.65 o 
  -2  12   9    10889.45    11324.30    679.48 o 
   0  12   9      622.41      232.50    390.66 o 
   2  12   9     5701.60     5568.85    536.40 o 
   4  12   9     2994.57     3445.29    588.52 o 
   6  12   9      329.04     1425.70    683.48 o 
 -13  13   9       27.97     -596.64    397.76 o 
 -11  13   9      186.53       49.92    365.57 o 
  -9  13   9     2224.19     2775.65    452.79 o 
  -7  13   9     5778.28     5636.55    493.25 o 
  -5  13   9     1124.23      556.61    316.24 o 
  -3  13   9     1243.51     1433.66    351.38 o 
  -1  13   9        2.89       43.72    305.09 o 
   1  13   9      926.48     1138.83    423.18 o 
   3  13   9     1978.15     1686.62    435.08 o 
   5  13   9       41.51      703.94    736.53 o 
 -14  14   9      243.46     -620.16    536.41 o 
 -12  14   9      304.54      -48.61    379.92 o 
 -10  14   9        8.57     -331.70    348.78 o 
  -8  14   9     1736.32     2281.53    403.61 o 
  -6  14   9     2263.82     1934.61    373.92 o 
  -4  14   9     4252.43     3525.26    497.18 o 
  -2  14   9     1448.53      971.24    426.29 o 
   0  14   9     1155.78      533.79    385.71 o 
   2  14   9       25.16      288.71    470.00 o 
   4  14   9     2321.42     1988.17    492.54 o 
   6  14   9      339.51      197.16    746.98 o 
 -13  15   9      179.74      119.99    540.38 o 
 -11  15   9      280.64      317.67    533.25 o 
  -9  15   9     4841.51     4958.75    573.63 o 
  -7  15   9      166.29     -101.39    338.31 o 
  -5  15   9    13480.58    13028.43    659.45 o 
  -3  15   9     3845.77     3966.83    462.65 o 
  -1  15   9     2868.69     3220.87    504.38 o 
   1  15   9     2210.61     2439.64    429.95 o 
   3  15   9      347.74      448.42    544.26 o 
   5  15   9       40.93      498.77    731.62 o 
 -12  16   9       72.10     -226.15    497.67 o 
 -10  16   9       28.52     -430.42    497.15 o 
  -8  16   9      697.58     1039.74    401.63 o 
  -6  16   9      391.98      253.54    403.74 o 
  -4  16   9       68.93       53.65    390.04 o 
  -2  16   9      243.61      243.62    335.59 o 
   0  16   9       70.51       64.12    409.37 o 
   2  16   9        7.72      232.24    553.28 o 
   4  16   9        5.76      777.79    765.02 o 
 -11  17   9      609.14      742.60    506.57 o 
  -9  17   9     2652.22     2507.80    770.93 o 
  -7  17   9     4230.98     5452.84    616.93 o 
  -5  17   9     2522.90     1942.89    414.52 o 
  -3  17   9     8901.43     8497.08    614.72 o 
  -1  17   9     4269.55     4616.44    472.49 o 
   1  17   9      952.29      831.99    557.27 o 
   3  17   9      411.48     1133.95    832.08 o 
 -10  18   9      318.78      106.86    413.23 o 
  -8  18   9        8.22     -315.11    371.59 o 
  -6  18   9      113.78      -87.28    432.20 o 
  -4  18   9       10.92     -135.83    366.74 o 
  -2  18   9      967.71      997.10    416.04 o 
   0  18   9     1766.74     1736.34    425.20 o 
   2  18   9      301.24      353.57    925.84 o 
  -9  19   9        4.96      312.35    518.47 o 
  -7  19   9      785.36      811.02    490.68 o 
  -5  19   9      194.00      424.27    465.93 o 
  -3  19   9      132.43      145.43    404.26 o 
  -1  19   9      777.72      215.33    458.07 o 
   1  19   9       88.01       20.15    436.76 o 
  -6  20   9     1771.55     1185.11    456.84 o 
  -4  20   9     2295.00     2428.29    764.55 o 
  -2  20   9     3088.92     3437.84    684.36 o 
 -16   0  10     2911.00     3818.19    985.99 o 
 -14   0  10     8309.68     8861.13   1086.23 o 
 -12   0  10     2122.29     2407.56    849.30 o 
 -10   0  10      745.01      841.52    305.79 o 
  -8   0  10     9070.39     9324.19    356.16 o 
  -6   0  10    16516.87    16584.54   1178.26 o 
  -4   0  10      908.87      555.71    247.36 o 
  -2   0  10      472.56      268.72    218.42 o 
   0   0  10      146.12      -71.08    357.22 o 
   2   0  10     1652.62     1236.51    398.39 o 
   4   0  10     1547.38     1118.84    375.63 o 
   6   0  10    19890.29    19436.44    885.80 o 
   8   0  10      287.06     -419.41    605.05 o 
 -17   1  10      464.70      454.27    625.54 o 
 -15   1  10     2425.74     3410.87    791.89 o 
 -13   1  10       20.19      355.86    487.50 o 
 -11   1  10      321.12       11.63    193.67 o 
  -9   1  10      929.69      713.06    169.80 o 
  -7   1  10    28819.57    28157.67    685.49 o 
  -5   1  10     5524.20     5440.55    291.94 o 
  -3   1  10    35384.54    32529.44   1230.93 o 
  -1   1  10      408.36      649.44    303.26 o 
   1   1  10    14334.57    13647.74   1554.78 o 
   3   1  10     1707.15     1670.34    318.69 o 
   5   1  10     3123.76     2788.06    326.99 o 
   7   1  10      326.47      371.98    400.73 o 
 -14   2  10     2911.55     3093.33    645.61 o 
 -12   2  10     2511.05     2965.49    399.70 o 
 -10   2  10     5433.08     5222.71    309.64 o 
  -8   2  10     4932.77     5225.54    253.10 o 
  -6   2  10       45.34      -10.68    184.58 o 
  -4   2  10     7121.22     7199.48    347.10 o 
  -2   2  10    42044.27    38161.00   1705.89 o 
   0   2  10    17815.57    18087.47    651.49 o 
   2   2  10     2001.02     1941.57    347.70 o 
   4   2  10    12459.06    11627.96    487.88 o 
   6   2  10      122.99      165.83    306.66 o 
   8   2  10     1113.89      817.90    498.28 o 
 -17   3  10     1627.21     1933.65    696.45 o 
 -15   3  10     3061.99     2493.48    642.99 o 
 -13   3  10     7655.69     7759.27    526.04 o 
 -11   3  10     1857.27     1909.24    392.95 o 
  -9   3  10     4798.93     4789.81    254.76 o 
  -7   3  10     1635.57     1886.95    198.88 o 
  -5   3  10     8476.78     8221.10    375.53 o 
  -3   3  10     1545.78     1276.91    272.50 o 
  -1   3  10    17361.39    17937.16   1108.77 o 
   1   3  10     8738.78     9004.56    439.69 o 
   3   3  10     3883.18     3370.87    346.76 o 
   5   3  10     6713.43     7064.61    526.45 o 
   7   3  10     1596.23      957.82    386.65 o 
 -16   4  10      141.43     -171.12    507.75 o 
 -14   4  10        2.38      -20.45    437.44 o 
 -12   4  10      568.21      153.80    294.18 o 
 -10   4  10     2101.10     2204.19    295.61 o 
  -8   4  10     5382.82     4712.32    287.04 o 
  -6   4  10       74.58       10.02    199.98 o 
  -4   4  10     2364.33     2613.38    272.37 o 
  -2   4  10     2704.59     2316.70    279.94 o 
   0   4  10     1811.56     2164.80    282.49 o 
   2   4  10     1310.76     1031.70    278.03 o 
   4   4  10       23.27      115.44    336.00 o 
   6   4  10      165.70      190.06    379.51 o 
   8   4  10        7.46     -126.98    383.29 o 
 -17   5  10      982.45      731.45    637.53 o 
 -15   5  10     2707.24     2492.05    641.30 o 
 -13   5  10    11225.88    11441.48    631.66 o 
 -11   5  10    16003.70    17447.94    627.92 o 
  -9   5  10     5022.32     5069.41    398.44 o 
  -7   5  10     4813.17     4687.30    276.04 o 
  -5   5  10     3182.50     3093.64    328.00 o 
  -3   5  10     5940.64     6483.11    648.03 o 
  -1   5  10    19069.95    19319.13    528.09 o 
   1   5  10    10662.03     9852.22    527.70 o 
   3   5  10     8763.30     8794.86    941.90 o 
   5   5  10     1194.56      176.08    417.82 o 
   7   5  10      654.99      578.36    393.02 o 
 -16   6  10     1432.69     1534.81    661.34 o 
 -14   6  10     4155.25     4760.90    520.85 o 
 -12   6  10     7671.61     8468.79    471.19 o 
 -10   6  10    12295.22    11892.80    527.51 o 
  -8   6  10       10.17       65.77    192.75 o 
  -6   6  10     7226.87     7192.40    379.43 o 
  -4   6  10     1795.13     1796.85    182.52 o 
  -2   6  10    19015.66    17187.04    517.70 o 
   0   6  10    28615.38    31446.19   1133.61 o 
   2   6  10     5224.75     5429.52    483.65 o 
   4   6  10     6405.95     6765.69    589.94 o 
   6   6  10        2.54     -364.59    419.04 o 
 -17   7  10      114.97       46.54    694.38 o 
 -15   7  10     1625.75     2269.07    488.45 o 
 -13   7  10     1647.92     1332.63    308.92 o 
 -11   7  10     3705.70     3873.82    423.06 o 
  -9   7  10      140.05      201.66    263.32 o 
  -7   7  10    10647.91    10177.36    456.94 o 
  -5   7  10      687.55      674.40    206.39 o 
  -3   7  10    30172.95    31151.41    607.27 o 
  -1   7  10     2233.30     2300.92    296.22 o 
   1   7  10    10805.84    12263.62    636.57 o 
   3   7  10     5051.28     4661.14    608.93 o 
   5   7  10      461.36      525.99    442.64 o 
   7   7  10       10.57       76.92    478.49 o 
 -16   8  10      621.97      798.37    554.38 o 
 -14   8  10     3290.99     3219.81    408.80 o 
 -12   8  10    10491.04    13112.95    666.11 o 
 -10   8  10    16021.43    17587.29    664.16 o 
  -8   8  10     3949.19     4190.26    392.38 o 
  -6   8  10     2519.74     2517.08    225.06 o 
  -4   8  10      953.40      773.83    217.42 o 
  -2   8  10       71.36      112.12    401.87 o 
   0   8  10     5945.67     6219.96    500.22 o 
   2   8  10    13933.42    14633.80    715.69 o 
   4   8  10      523.53      918.83    539.24 o 
   6   8  10     5606.61     4948.68    590.52 o 
 -15   9  10     1093.98     1024.15    493.65 o 
 -13   9  10       16.76     -258.47    320.11 o 
 -11   9  10      965.58     1156.74    320.19 o 
  -9   9  10     5083.76     4101.66    375.87 o 
  -7   9  10     2736.54     2675.34    397.39 o 
  -5   9  10     3537.09     3723.72    345.84 o 
  -3   9  10    37167.27    37275.29   2493.22 o 
  -1   9  10     1406.38     1390.56    363.67 o 
   1   9  10     4317.33     5166.23    500.15 o 
   3   9  10     1376.30     1564.81    452.62 o 
   5   9  10      893.06      972.72    486.32 o 
   7   9  10       44.07     -448.41    413.54 o 
 -16  10  10     2447.38     2271.07    653.86 o 
 -14  10  10      780.25      675.53    353.10 o 
 -12  10  10     5073.88     5138.48    514.61 o 
 -10  10  10      594.47      821.17    356.54 o 
  -8  10  10      253.70      373.08    303.32 o 
  -6  10  10     1381.65     1534.39    306.97 o 
  -4  10  10     1135.89     1230.07    369.41 o 
  -2  10  10    11360.29    12066.96    565.18 o 
   0  10  10     2612.38     2205.49    403.41 o 
   2  10  10     3956.14     4090.25    550.73 o 
   4  10  10     6446.43     7857.01    711.59 o 
   6  10  10      108.30      131.32    515.59 o 
 -15  11  10     1384.21     1257.13    434.91 o 
 -13  11  10     2417.01     2666.90    440.58 o 
 -11  11  10      281.83      107.03    323.83 o 
  -9  11  10      994.24     1238.71    325.65 o 
  -7  11  10     8760.08     8929.03    473.07 o 
  -5  11  10     3174.56     3206.51    388.69 o 
  -3  11  10       80.87      495.55    378.65 o 
  -1  11  10    12138.25    11830.84    615.86 o 
   1  11  10      714.55      224.83    432.42 o 
   3  11  10     3324.65     3197.15    509.72 o 
   5  11  10     3930.06     4635.48    584.25 o 
 -14  12  10      267.06      -63.85    411.79 o 
 -12  12  10       53.57     -113.57    368.50 o 
 -10  12  10      228.46       15.67    337.01 o 
  -8  12  10      133.61      544.08    335.21 o 
  -6  12  10     3600.51     3992.25    960.47 o 
  -4  12  10     1399.05     1394.21    320.34 o 
  -2  12  10      323.03        1.43    358.39 o 
   0  12  10      704.35      636.96    416.70 o 
   2  12  10      954.42      870.97    470.44 o 
   4  12  10       23.70     -565.31    588.44 o 
 -13  13  10      996.49      429.86    451.13 o 
 -11  13  10     3321.98     4220.53    538.12 o 
  -9  13  10     1310.87     1648.95    344.67 o 
  -7  13  10     3065.65     2985.98    669.78 o 
  -5  13  10       22.07     -259.40    396.92 o 
  -3  13  10     3513.95     4137.52    740.86 o 
  -1  13  10      606.67      211.61    528.25 o 
   1  13  10     2161.86     1773.97    462.58 o 
   3  13  10     2135.61     2838.63    520.31 o 
   5  13  10     1158.84      562.59    669.76 o 
 -14  14  10     1805.72     1010.39    537.13 o 
 -12  14  10      837.41      424.37    494.54 o 
 -10  14  10      133.05      179.51    358.61 o 
  -8  14  10      203.19      -18.93    332.69 o 
  -6  14  10      925.85     1218.81    355.95 o 
  -4  14  10      549.28      486.62    379.03 o 
  -2  14  10     5129.06     4884.42    566.30 o 
   0  14  10     1439.93     1772.11    496.22 o 
   2  14  10     1467.90     1803.81    513.58 o 
   4  14  10     1812.99     2049.37    539.29 o 
 -13  15  10      330.98      163.32    423.97 o 
 -11  15  10        9.32       98.72    506.66 o 
  -9  15  10     3611.87     3156.92    570.09 o 
  -7  15  10       58.74      176.30    355.12 o 
  -5  15  10      420.20      641.86    362.26 o 
  -3  15  10     5975.91     5729.16    530.21 o 
  -1  15  10     2204.69     1841.52    677.98 o 
   1  15  10     3002.78     3240.47    576.18 o 
   3  15  10      811.33      533.63    465.29 o 
 -12  16  10     3894.41     3903.27    687.30 o 
 -10  16  10     1227.50     1190.58    432.59 o 
  -8  16  10     1194.79     1610.19    431.54 o 
  -6  16  10      695.08      599.42    473.86 o 
  -4  16  10     1534.58     1362.38    444.76 o 
  -2  16  10      796.10      584.70    449.21 o 
   0  16  10     1974.84     2251.82    662.78 o 
   2  16  10     3328.09     2779.02    751.79 o 
 -11  17  10     1313.90     1599.02    602.04 o 
  -9  17  10      404.60       62.20    505.10 o 
  -7  17  10     2470.51     2516.45    502.31 o 
  -5  17  10      149.16      176.96    400.87 o 
  -3  17  10     1439.34     1317.38    427.09 o 
  -1  17  10       41.87     -416.39    618.75 o 
   1  17  10     1596.76     1881.68    622.81 o 
 -10  18  10     1068.13     1155.49    485.57 o 
  -8  18  10      121.85     -278.65    436.64 o 
  -6  18  10        2.92      385.74    510.16 o 
  -4  18  10      205.07     -175.22    378.04 o 
  -2  18  10     2796.91     2722.27    546.46 o 
   0  18  10     2519.23     3141.99    586.29 o 
  -7  19  10      945.27      820.80    461.23 o 
  -5  19  10     1679.25     1443.08    483.65 o 
  -3  19  10        9.24      -13.84    474.84 o 
  -1  19  10     2269.73     2287.39    577.07 o 
 -17   1  11      203.56      340.64    622.52 o 
 -15   1  11      304.99      364.97    570.74 o 
 -13   1  11     7061.23     8423.77    777.88 o 
 -11   1  11     3192.34     2627.20    625.55 o 
  -9   1  11    22108.15    22348.59    530.49 o 
  -7   1  11    22380.04    21912.00    509.77 o 
  -5   1  11    25050.41    25346.70    543.32 o 
  -3   1  11    27210.74    26095.63    755.19 o 
  -1   1  11       34.24       37.04    312.22 o 
   1   1  11     3428.20     3347.57    366.44 o 
   3   1  11     2360.18     2774.44    372.09 o 
   5   1  11     2698.15     2958.26    397.13 o 
   7   1  11     3715.80     4430.41    572.34 o 
 -16   2  11      131.21      368.09    712.54 o 
 -14   2  11      161.12      146.28    543.48 o 
 -12   2  11      402.65      191.00    291.85 o 
 -10   2  11     2989.98     3337.80    307.33 o 
  -8   2  11    18826.21    19674.57    636.75 o 
  -6   2  11     6602.42     6653.60    365.82 o 
  -4   2  11    37367.88    35082.63   1062.53 o 
  -2   2  11     4293.66     4573.25    682.54 o 
   0   2  11     7323.07     6543.71    423.73 o 
   2   2  11     1037.44      677.88    285.38 o 
   4   2  11      252.01     -130.35    272.22 o 
   6   2  11      173.95      265.67    388.32 o 
 -17   3  11      372.81      456.53    626.43 o 
 -15   3  11      219.95      641.56    571.70 o 
 -13   3  11      566.42       34.88    357.71 o 
 -11   3  11     9927.49    11770.46    599.41 o 
  -9   3  11      775.44     1081.26    194.81 o 
  -7   3  11     1292.82     1161.91    246.57 o 
  -5   3  11    15835.98    14879.20    520.83 o 
  -3   3  11      388.08      643.22    278.76 o 
  -1   3  11    10605.84    11148.48    496.32 o 
   1   3  11       43.59      457.38    268.23 o 
   3   3  11     2022.04     1866.39    385.34 o 
   5   3  11       46.89     -208.68    359.51 o 
   7   3  11      271.24      136.70    464.91 o 
 -16   4  11        2.36      142.08    752.70 o 
 -14   4  11     4466.98     4086.09    672.73 o 
 -12   4  11     6385.98     8616.09    551.43 o 
 -10   4  11    22923.79    23162.73    675.99 o 
  -8   4  11    22733.32    22582.51    778.39 o 
  -6   4  11    15367.66    14994.63    525.73 o 
  -4   4  11       63.89     -200.65    271.72 o 
  -2   4  11    20861.08    18621.23   1693.70 o 
   0   4  11     9110.98     8751.64    441.21 o 
   2   4  11      701.85      649.18    303.25 o 
   4   4  11     5034.42     5594.11    556.18 o 
   6   4  11     5744.20     5703.69    624.88 o 
 -17   5  11       49.62        7.82    615.22 o 
 -15   5  11        1.19      -72.20    497.29 o 
 -13   5  11     1813.95     2924.55    435.96 o 
 -11   5  11      653.44      913.56    256.54 o 
  -9   5  11     1189.82     1409.68    511.40 o 
  -7   5  11     1215.26     1168.28    222.39 o 
  -5   5  11     6414.75     6531.51    397.65 o 
  -3   5  11       93.39      146.01    232.46 o 
  -1   5  11    29780.98    30878.24    694.10 o 
   1   5  11       15.26      198.55    293.70 o 
   3   5  11     4153.53     3787.17    459.57 o 
   5   5  11      857.25     1287.41    657.50 o 
   7   5  11       52.08      129.51    378.24 o 
 -16   6  11      258.80     -347.56    569.57 o 
 -14   6  11       31.88      -73.68    425.70 o 
 -12   6  11     2472.28     2572.91    364.35 o 
 -10   6  11     7421.50     8424.51    483.32 o 
  -8   6  11     5540.57     5646.79    322.86 o 
  -6   6  11     3119.06     3270.84    323.79 o 
  -4   6  11     9957.02     9141.13    483.97 o 
  -2   6  11      173.04       78.99    256.77 o 
   0   6  11    12045.95    11867.27    964.90 o 
   2   6  11       13.64       82.61    404.83 o 
   4   6  11        2.52     -151.97    455.20 o 
   6   6  11        2.94       92.08    373.56 o 
 -15   7  11       84.81      -25.09    421.71 o 
 -13   7  11     6071.78     7004.67    595.43 o 
 -11   7  11     4313.04     4021.87    389.35 o 
  -9   7  11    23778.66    25583.25    720.81 o 
  -7   7  11    14202.82    13438.43    384.71 o 
  -5   7  11     1727.20     1265.15    291.31 o 
  -3   7  11     5976.25     6168.56    349.11 o 
  -1   7  11      232.67      326.48    326.64 o 
   1   7  11     1706.92     1638.88    442.02 o 
   3   7  11     2720.94     3080.42    511.11 o 
   5   7  11      167.98      521.85    433.32 o 
 -16   8  11        2.10      162.57    629.68 o 
 -14   8  11      256.14      243.55    402.09 o 
 -12   8  11      296.38       48.46    409.76 o 
 -10   8  11      224.25      278.75    308.84 o 
  -8   8  11       49.88     -174.55    281.86 o 
  -6   8  11        0.65       -1.64    169.24 o 
  -4   8  11       88.16      212.02    311.94 o 
  -2   8  11      590.36      760.36    360.93 o 
   0   8  11      501.15      486.84    326.01 o 
   2   8  11      128.11     -158.71    423.41 o 
   4   8  11      251.04      153.36    544.23 o 
   6   8  11       20.32     -633.82    520.76 o 
 -15   9  11       12.63      132.04    430.99 o 
 -13   9  11      801.40      720.64    445.83 o 
 -11   9  11     9459.25    11818.56    607.62 o 
  -9   9  11     6535.73     6436.18    452.99 o 
  -7   9  11    17256.99    16584.70   1075.58 o 
  -5   9  11     6287.67     6187.24    556.41 o 
  -3   9  11     2372.71     1909.22    402.42 o 
  -1   9  11     1233.04     1340.22    397.23 o 
   1   9  11      184.74     -228.61    384.74 o 
   3   9  11     3198.88     4626.39    557.30 o 
   5   9  11     1627.86     1627.00    543.65 o 
 -14  10  11      517.92      214.69    353.32 o 
 -12  10  11      161.08      408.67    356.55 o 
 -10  10  11     2735.45     2997.54    380.86 o 
  -8  10  11     3231.63     2778.32    387.29 o 
  -6  10  11     3575.83     3838.59    544.62 o 
  -4  10  11    14213.23    14654.50    732.86 o 
  -2  10  11      249.01       77.10    474.98 o 
   0  10  11     1385.05     1178.36    433.16 o 
   2  10  11       27.27     -360.12    392.10 o 
   4  10  11      151.30       98.31    466.62 o 
 -15  11  11      135.01     -382.39    371.80 o 
 -13  11  11     1307.79     1230.28    418.03 o 
 -11  11  11      273.81       82.61    338.06 o 
  -9  11  11      160.62      260.60    315.56 o 
  -7  11  11      556.04      375.53    339.81 o 
  -5  11  11     7125.65     6487.41    787.16 o 
  -3  11  11      803.87      129.21    477.62 o 
  -1  11  11     6241.59     7703.69   1011.50 o 
   1  11  11      908.96      279.21    592.04 o 
   3  11  11      463.62     1254.66    478.77 o 
   5  11  11      440.08      621.59    511.22 o 
 -14  12  11      932.70      880.12    435.74 o 
 -12  12  11     3100.75     3374.55    461.80 o 
 -10  12  11     2460.82     2431.87    384.91 o 
  -8  12  11     5894.71     5786.83    591.88 o 
  -6  12  11    16977.90    15395.63   2019.36 o 
  -4  12  11     3887.69     3689.58    849.30 o 
  -2  12  11     6461.15     6405.01    873.90 o 
   0  12  11     2109.62     1353.09    796.25 o 
   2  12  11      713.68      928.70    465.67 o 
   4  12  11     2724.79     3422.03    625.95 o 
 -13  13  11     1064.33     1133.08    477.70 o 
 -11  13  11     1191.65     1370.84    409.00 o 
  -9  13  11       29.39      307.55    332.23 o 
  -7  13  11       22.91      147.19    409.23 o 
  -5  13  11     5227.95     4513.31    490.33 o 
  -3  13  11      659.56      599.01    444.26 o 
  -1  13  11     6440.31     6213.18   1262.10 o 
   1  13  11       79.22      -36.92    365.86 o 
   3  13  11      341.02      510.80    580.52 o 
 -12  14  11     2699.86     2598.07    518.51 o 
 -10  14  11      977.95     1042.43    406.74 o 
  -8  14  11      932.83      604.96    370.19 o 
  -6  14  11     4605.12     4288.34    512.26 o 
  -4  14  11     7690.39     7548.00    587.69 o 
  -2  14  11       72.54       23.97    550.43 o 
   0  14  11     1103.81     1009.16    523.55 o 
   2  14  11      328.01     -403.92    509.50 o 
 -11  15  11      312.38     -215.02    376.36 o 
  -9  15  11     2568.74     3198.59    520.62 o 
  -7  15  11     2298.28     1777.67    487.54 o 
  -5  15  11     2394.22     2207.06    415.42 o 
  -3  15  11     6808.36     7448.76   1120.85 o 
  -1  15  11       76.75      -20.02    484.15 o 
   1  15  11      750.36      849.42    515.76 o 
 -10  16  11      553.33      385.99    397.25 o 
  -8  16  11      114.91      271.82    489.52 o 
  -6  16  11        0.23      -59.07    343.31 o 
  -4  16  11       51.14       54.47    365.21 o 
  -2  16  11        3.70       69.69    421.29 o 
   0  16  11     1008.10      913.30    583.67 o 
  -9  17  11     1146.99     1028.84    606.90 o 
  -7  17  11     3097.84     2993.43    526.02 o 
  -5  17  11      871.15      636.51    446.22 o 
  -3  17  11       20.28       26.66    505.05 o 
  -1  17  11      134.56      591.05    573.60 o 
  -8  18  11      545.49      597.04    453.42 o 
  -6  18  11      136.46      109.74    387.13 o 
  -4  18  11      534.18      911.58    481.69 o 
  -2  18  11      190.19      444.88    435.34 o 
 -14   0  12     7286.68     8441.94   1129.97 o 
 -12   0  12     1858.20     2245.35    743.59 o 
 -10   0  12     5695.81     7144.48    557.91 o 
  -8   0  12      956.08      888.24    293.32 o 
  -6   0  12      787.06      843.23    311.77 o 
  -4   0  12     3001.36     2759.31    497.55 o 
  -2   0  12    38038.34    34467.63   1366.90 o 
   0   0  12     1192.54     1421.57    550.40 o 
   2   0  12    22062.72    22652.06    967.52 o 
   4   0  12      109.55     -290.70    463.19 o 
   6   0  12     3443.14     3420.75    777.92 o 
 -17   1  12      399.35      596.18    636.09 o 
 -15   1  12      565.53      278.31    533.31 o 
 -13   1  12     1131.94     1107.63    571.13 o 
 -11   1  12     1949.90     1473.97    418.39 o 
  -9   1  12       80.50      -12.79    219.34 o 
  -7   1  12    13038.07    13846.67    514.54 o 
  -5   1  12     1842.44     2058.02    260.14 o 
  -3   1  12     3360.17     2751.26    445.76 o 
  -1   1  12     2403.02     2370.32    472.95 o 
   1   1  12      157.16      296.97    358.59 o 
   3   1  12      317.04      223.20    287.37 o 
   5   1  12      765.08      860.87    388.08 o 
 -16   2  12     2105.26     1704.60    603.11 o 
 -14   2  12     1915.29     2012.77    576.84 o 
 -12   2  12       75.29      -46.70    351.58 o 
 -10   2  12      783.96     1160.40    277.69 o 
  -8   2  12       60.51     -230.62    179.31 o 
  -6   2  12     2287.78     2391.26    251.24 o 
  -4   2  12    12540.20    10510.37    562.53 o 
  -2   2  12     1769.04     1321.03    382.40 o 
   0   2  12    11480.28    13459.36   1433.06 o 
   2   2  12     1084.46      953.79    317.00 o 
   4   2  12     2271.88     2695.30    440.36 o 
   6   2  12       63.23     -211.61    429.76 o 
 -17   3  12     1908.50     2750.95    715.84 o 
 -15   3  12     2657.94     3179.36    616.57 o 
 -13   3  12     2576.56     2231.88    425.98 o 
 -11   3  12     7793.52     8577.25    670.67 o 
  -9   3  12     2334.39     2859.40    257.89 o 
  -7   3  12       82.11      139.01    254.96 o 
  -5   3  12    12153.77    11181.90    748.15 o 
  -3   3  12     8877.88     9148.65    593.72 o 
  -1   3  12     6392.54     6401.62    548.78 o 
   1   3  12     6790.19     7289.08    468.43 o 
   3   3  12     5530.56     4844.41    477.32 o 
   5   3  12     1392.73      517.62    406.05 o 
 -16   4  12        9.31      403.36    598.54 o 
 -14   4  12       50.47      258.92    560.05 o 
 -12   4  12      618.99      969.89    356.66 o 
 -10   4  12     4651.31     4668.60    442.98 o 
  -8   4  12     1991.78     1821.72    239.19 o 
  -6   4  12     2537.95     2160.57    288.24 o 
  -4   4  12      275.38      971.30    504.84 o 
  -2   4  12      819.04      943.82    325.94 o 
   0   4  12      320.02      201.60    282.17 o 
   2   4  12        2.70      131.85    355.19 o 
   4   4  12        5.32     -357.66    435.82 o 
   6   4  12       10.03     -297.74    409.57 o 
 -15   5  12     1686.92     1983.93    663.60 o 
 -13   5  12     2431.06     2314.71    452.59 o 
 -11   5  12     4080.03     4384.99    480.59 o 
  -9   5  12      430.79      557.25    282.46 o 
  -7   5  12     1042.80      823.86    283.27 o 
  -5   5  12     2906.61     2678.20    427.48 o 
  -3   5  12     5846.51     4854.69    438.51 o 
  -1   5  12     9970.95    10849.73    513.07 o 
   1   5  12    13110.36    14324.49    587.72 o 
   3   5  12     5748.65     6059.72    578.85 o 
   5   5  12     1333.26     1441.91    517.54 o 
 -16   6  12       62.53      271.74    975.05 o 
 -14   6  12      199.90      -17.37    388.52 o 
 -12   6  12     1855.31     1305.48    388.34 o 
 -10   6  12      282.07      -16.45    302.81 o 
  -8   6  12      627.38      604.38    209.37 o 
  -6   6  12     3414.50     3197.40    396.30 o 
  -4   6  12     5901.47     6053.05    394.36 o 
  -2   6  12       63.04     -108.21    269.22 o 
   0   6  12     8338.49     9102.31    533.44 o 
   2   6  12      449.53      199.59    364.44 o 
   4   6  12     2108.17     2314.87    525.31 o 
 -15   7  12       39.58     -162.76    373.65 o 
 -13   7  12     2542.36     1415.98    396.49 o 
 -11   7  12     1032.50     1149.71   1021.53 o 
  -9   7  12      185.50       62.18    241.46 o 
  -7   7  12    12197.82    11393.87    608.53 o 
  -5   7  12     2986.86     3016.35    363.76 o 
  -3   7  12     1494.98     2076.45    342.58 o 
  -1   7  12     2139.34     2596.58    370.61 o 
   1   7  12     1812.79     1793.01    464.86 o 
   3   7  12        1.49     -166.79    437.54 o 
   5   7  12      294.70      295.93    477.45 o 
 -16   8  12     1749.88     2006.60    632.76 o 
 -14   8  12     1740.37     2377.17    447.33 o 
 -12   8  12     4617.86     5186.36    522.24 o 
 -10   8  12     3243.30     3674.74    432.04 o 
  -8   8  12       16.34     -232.84    306.58 o 
  -6   8  12     1042.00      882.69    310.95 o 
  -4   8  12     1651.64     1128.12    340.95 o 
  -2   8  12    15516.78    15695.86    777.01 o 
   0   8  12     1541.12     1525.53    442.39 o 
   2   8  12    21985.75    21794.57    879.69 o 
   4   8  12     1520.52     1510.53    496.44 o 
 -15   9  12       81.40       15.85    472.82 o 
 -13   9  12        6.57      123.32    404.80 o 
 -11   9  12     3447.85     4275.55    477.79 o 
  -9   9  12     2443.99     2332.33    331.17 o 
  -7   9  12      792.89     1063.83    262.98 o 
  -5   9  12      176.80       53.64    359.68 o 
  -3   9  12      827.81      465.60    407.47 o 
  -1   9  12     1807.12     2205.22    457.65 o 
   1   9  12      239.37      441.79    381.24 o 
   3   9  12      115.73      198.79    427.31 o 
 -14  10  12     2313.86     2911.37    755.00 o 
 -12  10  12      834.03     1014.82    452.71 o 
 -10  10  12       74.75      270.16    320.48 o 
  -8  10  12     1512.63     2832.22   1427.48 o 
  -6  10  12    16253.49    15113.44   1475.34 o 
  -4  10  12     8977.49     8140.35    677.97 o 
  -2  10  12      349.36      303.84    509.98 o 
   0  10  12     8529.86     9931.15    657.94 o 
   2  10  12      104.21     -298.20    456.69 o 
   4  10  12      595.96      -11.07    774.55 o 
 -13  11  12     1168.82     1102.69    397.07 o 
 -11  11  12      795.62     1002.65    366.86 o 
  -9  11  12     1007.34     1301.85    345.30 o 
  -7  11  12       36.28      116.35    342.64 o 
  -5  11  12     7153.99     6497.08    651.55 o 
  -3  11  12     5148.78     5477.39    573.90 o 
  -1  11  12     3107.42     2879.32    637.73 o 
   1  11  12     3600.65     3708.18    510.13 o 
   3  11  12      300.41      449.50    450.26 o 
 -14  12  12      153.89      109.23    446.07 o 
 -12  12  12      145.93      143.36    401.97 o 
 -10  12  12       37.99      -79.96    308.59 o 
  -8  12  12      526.10      973.92    378.75 o 
  -6  12  12      544.75      440.94    335.50 o 
  -4  12  12      309.74      402.00    424.70 o 
  -2  12  12      427.08      163.98    406.61 o 
   0  12  12       42.39      300.77    486.17 o 
   2  12  12      320.40      508.49    489.09 o 
 -13  13  12     1569.48     1313.57    433.77 o 
 -11  13  12       22.47     -149.89    331.67 o 
  -9  13  12       28.02      -86.40    304.02 o 
  -7  13  12      824.32      355.50    362.61 o 
  -5  13  12     1919.34     1697.62    385.31 o 
  -3  13  12     6122.57     4986.39    659.06 o 
  -1  13  12     3762.98     4811.89    621.80 o 
   1  13  12      536.57      454.88    598.32 o 
 -12  14  12      722.65      233.40    411.36 o 
 -10  14  12      356.43      713.25    350.15 o 
  -8  14  12      348.41      374.08    393.44 o 
  -6  14  12     2641.62     2087.14    448.39 o 
  -4  14  12     3631.35     3450.12    461.74 o 
  -2  14  12      534.40     1005.84    561.96 o 
   0  14  12     1460.77     1779.46    561.59 o 
 -11  15  12     1052.21     1612.17    569.97 o 
  -9  15  12        9.45       48.38    363.38 o 
  -7  15  12       20.32      137.71    338.05 o 
  -5  15  12      184.92      105.46    385.34 o 
  -3  15  12     1939.06     2451.30    667.04 o 
  -1  15  12      510.03      709.90    509.19 o 
 -10  16  12      674.99      542.79    512.71 o 
  -8  16  12       72.53      -27.24    372.10 o 
  -6  16  12      210.30       75.03    358.61 o 
  -4  16  12      472.52      256.33    431.93 o 
  -2  16  12     6149.09     6321.22    697.90 o 
  -9  17  12      246.50      893.06    524.08 o 
  -7  17  12      714.71     1043.49    516.72 o 
  -5  17  12      468.08      468.72    445.82 o 
  -3  17  12       86.16      145.15    476.86 o 
 -17   1  13      519.43      450.59    591.35 o 
 -15   1  13     2766.41     2757.12    701.52 o 
 -13   1  13     7516.24     8297.35   1196.49 o 
 -11   1  13    11221.09    12211.20    739.36 o 
  -9   1  13      662.16      605.38    253.60 o 
  -7   1  13     7431.03     7102.79    372.64 o 
  -5   1  13     4018.75     3831.35    429.12 o 
  -3   1  13      726.13      261.71    397.44 o 
  -1   1  13     2377.15     2457.69    463.14 o 
   1   1  13      238.28      498.05    459.68 o 
   3   1  13     2510.52     2754.42    468.86 o 
 -16   2  13      924.50     1174.77    736.60 o 
 -14   2  13     1992.39     2657.99    613.67 o 
 -12   2  13     1563.36     2077.22    377.31 o 
 -10   2  13     5011.23     4773.60    379.06 o 
  -8   2  13     7164.37     7920.21    408.65 o 
  -6   2  13      966.59      896.60    262.58 o 
  -4   2  13     4302.39     4052.63    416.76 o 
  -2   2  13      467.70      458.15    340.56 o 
   0   2  13        7.42       58.52    347.99 o 
   2   2  13      116.96      -15.06    405.74 o 
   4   2  13     3733.89     3640.39    454.60 o 
 -15   3  13      375.81     1016.12    713.45 o 
 -13   3  13     1593.91     1617.57    361.80 o 
 -11   3  13     1289.28     1793.99    390.02 o 
  -9   3  13    15990.39    16610.68    594.30 o 
  -7   3  13     1187.33     1006.87    265.86 o 
  -5   3  13    19328.45    18240.30    754.53 o 
  -3   3  13      944.34     1004.56    349.82 o 
  -1   3  13      481.59      558.88    315.81 o 
   1   3  13     4524.22     4167.51    420.38 o 
   3   3  13        2.11       50.36    358.06 o 
 -16   4  13      830.47      661.55    620.92 o 
 -14   4  13     2436.45     2110.03    730.46 o 
 -12   4  13     6124.44     6197.90    630.31 o 
 -10   4  13    15144.77    16384.35    712.86 o 
  -8   4  13     1800.22     1437.69    240.99 o 
  -6   4  13    11723.80    10091.58    563.06 o 
  -4   4  13     1587.19     1499.94    384.15 o 
  -2   4  13     2224.22     2609.02    409.88 o 
   0   4  13     1529.68     2038.01    347.81 o 
   2   4  13     7441.82     8192.71    579.42 o 
   4   4  13      297.06     -157.58    393.57 o 
 -15   5  13      682.70      771.47    598.17 o 
 -13   5  13      304.32      165.37    351.30 o 
 -11   5  13     1581.58     1688.24    399.04 o 
  -9   5  13     8674.87     8780.38    453.67 o 
  -7   5  13       88.42      191.31    310.41 o 
  -5   5  13    10449.51     9681.45    605.70 o 
  -3   5  13      609.94      267.88    303.23 o 
  -1   5  13     1034.39     1454.87    344.17 o 
   1   5  13       76.24      172.68    411.53 o 
   3   5  13       12.68       55.26    438.58 o 
 -16   6  13       72.51      178.07    515.25 o 
 -14   6  13     1094.96     1582.82    498.60 o 
 -12   6  13     4817.56     6115.84    517.89 o 
 -10   6  13     5283.11     5569.94    439.38 o 
  -8   6  13    18042.41    17306.27    654.89 o 
  -6   6  13      782.21      772.75    614.19 o 
  -4   6  13     2766.16     2896.34    390.96 o 
  -2   6  13        1.44       93.12    275.69 o 
   0   6  13     1490.61     1147.03    367.27 o 
   2   6  13        6.02     -111.00    506.86 o 
   4   6  13     3445.26     3733.03    658.75 o 
 -15   7  13      478.10      288.50    419.62 o 
 -13   7  13     2482.38     2969.85    521.97 o 
 -11   7  13    10060.23    10647.21    814.98 o 
  -9   7  13    12891.79    12446.64    522.38 o 
  -7   7  13    14439.05    15236.06    587.42 o 
  -5   7  13      144.13       30.21    278.94 o 
  -3   7  13      459.92      538.37    404.62 o 
  -1   7  13     1703.93     1098.42    396.88 o 
   1   7  13      682.25     1206.48    482.80 o 
   3   7  13     1500.04     1436.39    527.75 o 
 -14   8  13       12.33       34.44    402.74 o 
 -12   8  13       12.47      -60.61    565.89 o 
 -10   8  13      463.70       56.16    359.16 o 
  -8   8  13      173.08      340.46    380.91 o 
  -6   8  13      203.52      154.91    472.03 o 
  -4   8  13      365.27      415.19    350.79 o 
  -2   8  13      798.37      697.39    413.78 o 
   0   8  13      734.82     1141.43    455.37 o 
   2   8  13      134.05      224.41    423.93 o 
 -15   9  13     1579.28     1760.33    500.99 o 
 -13   9  13      898.35     1185.21    638.14 o 
 -11   9  13     2464.35     2577.47    407.77 o 
  -9   9  13     4289.62     3817.97    365.78 o 
  -7   9  13     2928.85     2239.41    583.21 o 
  -5   9  13      584.26      960.95    485.42 o 
  -3   9  13       25.67      195.56    377.34 o 
  -1   9  13      253.24      259.65    442.23 o 
   1   9  13      382.92      330.75    390.66 o 
   3   9  13     1256.14     1850.95    898.92 o 
 -14  10  13     1321.52     1287.46    445.18 o 
 -12  10  13     2886.86     4135.94    537.74 o 
 -10  10  13      555.14      610.27    359.03 o 
  -8  10  13     5744.12     5270.47    980.52 o 
  -6  10  13     3894.71     3956.71    772.75 o 
  -4  10  13     3405.04     3086.04    519.36 o 
  -2  10  13      288.21      317.84    486.12 o 
   0  10  13      623.78      387.97    558.55 o 
   2  10  13       16.81      256.53    548.99 o 
 -13  11  13      896.15     1380.53    439.99 o 
 -11  11  13        0.15       43.15    329.11 o 
  -9  11  13     1521.19     1562.48    367.86 o 
  -7  11  13      767.79      749.13    415.54 o 
  -5  11  13     1204.31     1592.89    566.81 o 
  -3  11  13       72.41      370.84    456.17 o 
  -1  11  13      662.55      995.72    534.34 o 
   1  11  13      217.60      240.31    538.76 o 
 -12  12  13     1811.68     1675.42    446.24 o 
 -10  12  13      989.62      964.65    370.75 o 
  -8  12  13      288.01       97.98    371.75 o 
  -6  12  13     4136.64     3691.10    543.11 o 
  -4  12  13      376.23      339.81    454.31 o 
  -2  12  13       14.89      117.62    436.25 o 
   0  12  13      128.91      260.44    501.46 o 
 -11  13  13       13.27      -42.62    354.38 o 
  -9  13  13     1171.13     1106.24    468.02 o 
  -7  13  13       13.77      241.87    325.31 o 
  -5  13  13     2932.81     3037.36    466.59 o 
  -3  13  13      425.41      336.28    543.11 o 
  -1  13  13      872.89     1139.48    610.69 o 
 -10  14  13     1657.25     1805.89    515.35 o 
  -8  14  13     4144.19     3411.77    564.98 o 
  -6  14  13      216.88      181.81    439.01 o 
  -4  14  13     3011.92     3205.83    699.85 o 
  -2  14  13       24.58     -755.48    597.21 o 
  -9  15  13      578.80      381.41    408.66 o 
  -7  15  13     3477.98     2930.62    712.61 o 
  -5  15  13       38.78     -233.16    405.07 o 
  -3  15  13      879.29     1332.27    641.53 o 
  -8  16  13       22.43      490.03    423.03 o 
  -6  16  13      633.03     1164.97    416.46 o 
  -4  16  13       17.10      170.84    396.02 o 
 -16   0  14     2060.14     1997.49   1068.00 o 
 -14   0  14     4180.63     5505.85   1075.29 o 
 -12   0  14      617.22      647.00    900.33 o 
 -10   0  14     3509.96     3151.36    495.75 o 
  -8   0  14      186.84       58.18    533.09 o 
  -6   0  14    21216.35    20171.73   1135.43 o 
  -4   0  14     9557.55     8276.10    769.11 o 
  -2   0  14    42836.74    38433.45   1530.92 o 
   0   0  14     4036.54     3001.70    812.85 o 
   2   0  14     2653.28     3125.85    622.47 o 
 -15   1  14        3.71     -733.60    561.99 o 
 -13   1  14     1594.63     1961.95    640.59 o 
 -11   1  14       14.51      485.75    376.98 o 
  -9   1  14       36.35      -76.18    285.66 o 
  -7   1  14       37.04      -85.83    285.46 o 
  -5   1  14     3431.13     3422.48    448.03 o 
  -3   1  14      291.19      210.37    328.50 o 
  -1   1  14     1176.38     1080.51    432.24 o 
   1   1  14      485.58      352.24    364.49 o 
   3   1  14      179.56      240.86    374.50 o 
 -16   2  14      849.84      577.70    636.52 o 
 -14   2  14      336.96      205.61    541.19 o 
 -12   2  14      605.51      616.34    341.98 o 
 -10   2  14     4343.11     4788.43    431.08 o 
  -8   2  14     3908.68     3662.01    330.62 o 
  -6   2  14      110.22      154.61    392.84 o 
  -4   2  14     8136.42     6989.13    520.77 o 
  -2   2  14      195.57      359.56    394.48 o 
   0   2  14     2257.96     2415.58    628.64 o 
   2   2  14        6.28        0.45    694.56 o 
 -15   3  14     1390.31     1717.47    753.00 o 
 -13   3  14      591.62      237.32    287.82 o 
 -11   3  14      221.01      -83.58    381.85 o 
  -9   3  14     1816.29     1944.67    332.57 o 
  -7   3  14     4908.61     5098.89    433.28 o 
  -5   3  14     5644.56     5070.92    499.05 o 
  -3   3  14    11028.34    10962.73    837.45 o 
  -1   3  14     5289.55     4754.87    499.43 o 
   1   3  14     4284.98     4228.38    510.81 o 
   3   3  14      161.28      333.35    384.22 o 
 -16   4  14      296.45     1136.18    632.07 o 
 -14   4  14        7.53     -103.03    558.96 o 
 -12   4  14     2390.56     2498.74    451.86 o 
 -10   4  14      938.55      574.75    390.56 o 
  -8   4  14      787.84      894.05    319.41 o 
  -6   4  14       94.73     -126.93    382.17 o 
  -4   4  14     1167.73     1440.25    417.51 o 
  -2   4  14       54.28      143.69    367.12 o 
   0   4  14      226.74       84.67    355.69 o 
   2   4  14      502.28      257.86    397.54 o 
 -15   5  14      194.21      380.78    584.79 o 
 -13   5  14        7.81     -136.94    347.99 o 
 -11   5  14      176.23       19.66    452.86 o 
  -9   5  14     3539.52     4259.43    604.26 o 
  -7   5  14     5382.02     5385.20    506.52 o 
  -5   5  14     4456.93     4494.28    478.75 o 
  -3   5  14     3134.47     3083.84    433.42 o 
  -1   5  14     3550.26     3009.22    458.88 o 
   1   5  14     2492.59     2521.21    397.29 o 
 -14   6  14      210.58      456.70    427.68 o 
 -12   6  14        0.77      197.07    370.28 o 
 -10   6  14       98.96      147.62    414.23 o 
  -8   6  14     2200.42     1529.82    379.91 o 
  -6   6  14      324.31     -105.18    331.51 o 
  -4   6  14     2409.40     2482.59    446.24 o 
  -2   6  14       95.75      385.97    340.78 o 
   0   6  14      627.77      678.27    362.89 o 
   2   6  14      444.48      346.01    445.47 o 
 -15   7  14       70.48      188.06    357.66 o 
 -13   7  14       19.62      -74.44    408.37 o 
 -11   7  14       10.64     -339.40    475.68 o 
  -9   7  14      555.28      530.05    467.48 o 
  -7   7  14     1678.17     1477.26    383.24 o 
  -5   7  14     1531.94     1481.34    381.19 o 
  -3   7  14       39.80      107.84    317.06 o 
  -1   7  14       30.71     -250.76    388.18 o 
   1   7  14      181.22      319.22    462.23 o 
 -14   8  14      391.77      480.44    466.21 o 
 -12   8  14       57.69      284.79    606.12 o 
 -10   8  14      386.67      175.84    343.14 o 
  -8   8  14     2175.61     1901.74    759.99 o 
  -6   8  14    20173.11    20221.33    838.44 o 
  -4   8  14     1481.64     1555.08    362.46 o 
  -2   8  14    14377.92    15764.52   2229.86 o 
   0   8  14     1685.03     1162.92    398.16 o 
   2   8  14     1949.67     1706.94    518.11 o 
 -13   9  14        5.80     -241.94    532.97 o 
 -11   9  14      590.79      899.16    346.47 o 
  -9   9  14     1117.70      805.29    626.95 o 
  -7   9  14      643.53      254.28    281.61 o 
  -5   9  14      110.56      151.63    406.52 o 
  -3   9  14       32.54     -307.22    405.31 o 
  -1   9  14      169.87      209.68    447.96 o 
   1   9  14      830.95      536.88    401.06 o 
 -14  10  14      109.85     -235.25    487.28 o 
 -12  10  14      101.40      593.02    516.29 o 
 -10  10  14       20.61       45.59    331.62 o 
  -8  10  14     3244.55     2472.17    407.39 o 
  -6  10  14      791.73      734.48    544.94 o 
  -4  10  14     9578.81     9340.45   1242.96 o 
  -2  10  14       75.42      -60.91    427.71 o 
   0  10  14     2376.17     2657.57    670.76 o 
 -13  11  14       45.68        8.91    544.77 o 
 -11  11  14      105.06      358.89    375.42 o 
  -9  11  14     1139.73     1230.95    335.60 o 
  -7  11  14     2637.56     2331.67    630.59 o 
  -5  11  14     1671.43     1687.66    603.26 o 
  -3  11  14     8350.90     8402.36    930.40 o 
  -1  11  14     1656.91     1190.70    670.61 o 
 -12  12  14      190.67     -131.14    391.06 o 
 -10  12  14      324.72      296.17    380.94 o 
  -8  12  14        0.67      494.97    425.07 o 
  -6  12  14      234.78      229.98    413.37 o 
  -4  12  14       50.81      376.44    459.96 o 
  -2  12  14       14.22     -220.53    620.99 o 
 -11  13  14     1234.77     1273.38    428.73 o 
  -9  13  14      502.92      747.70    405.78 o 
  -7  13  14     2157.22     1984.96    585.94 o 
  -3  13  14     3509.16     3392.51    659.61 o 
 -10  14  14        0.30       65.09    352.30 o 
  -8  14  14     1462.86     1145.09    421.93 o 
  -6  14  14        8.25      370.05    354.72 o 
  -4  14  14     1182.44      871.17    601.43 o 
  -7  15  14      113.80      549.96    429.67 o 
 -15   1  15     3860.21     4944.83    781.56 o 
 -13   1  15     4918.16     5669.28    797.12 o 
 -11   1  15     5547.12     6589.28    582.43 o 
  -9   1  15      550.61      931.90    305.63 o 
  -7   1  15       61.02      -61.86    299.82 o 
  -5   1  15      302.48      238.70    428.46 o 
  -3   1  15       10.67      121.24    390.86 o 
  -1   1  15     1576.92     1833.38    504.18 o 
   1   1  15     1214.62     1802.00    471.22 o 
 -14   2  15     3057.48     3321.17    837.96 o 
 -12   2  15     6154.90     7593.91    795.70 o 
 -10   2  15     1038.49      922.79    298.91 o 
  -8   2  15      671.43      840.55    337.17 o 
  -6   2  15      102.99        0.86    308.25 o 
  -4   2  15     3855.27     2947.72    555.87 o 
  -2   2  15        5.23      185.56    398.82 o 
   0   2  15     3613.24     3891.65    496.46 o 
 -15   3  15       45.51      603.82    624.03 o 
 -13   3  15     2251.79     3297.07    728.22 o 
 -11   3  15      355.32      702.10    423.17 o 
  -9   3  15     1420.27     1473.68    352.89 o 
  -7   3  15      687.74      408.67    416.46 o 
  -5   3  15     1882.54     1300.44    482.90 o 
  -3   3  15      493.92      242.62    395.46 o 
  -1   3  15      206.01      750.07    400.19 o 
   1   3  15     1653.91     1575.79    460.13 o 
 -14   4  15     2427.78     3103.73    728.89 o 
 -12   4  15     1932.21     1537.89    433.52 o 
 -10   4  15     5948.37     7175.53    570.39 o 
  -8   4  15     2840.92     1893.77    363.91 o 
  -6   4  15       83.85      -46.96    370.47 o 
  -4   4  15       98.26     -338.38    314.22 o 
  -2   4  15     5323.74     5651.10    497.76 o 
   0   4  15      126.10      390.92    421.81 o 
 -15   5  15      329.00      202.50    526.76 o 
 -13   5  15     1402.73     2142.39    545.96 o 
 -11   5  15      824.53      859.09    374.84 o 
  -9   5  15     4500.26     5700.91    773.66 o 
  -7   5  15      224.14      320.95    328.27 o 
  -5   5  15      245.66      260.05    358.94 o 
  -3   5  15     1073.94      908.99    460.37 o 
  -1   5  15      202.67     -223.06    343.39 o 
   1   5  15      704.94      690.47    437.85 o 
 -14   6  15      465.11      621.57    434.92 o 
 -12   6  15     2560.75     3359.54    527.18 o 
 -10   6  15     2747.12     2494.54    600.59 o 
  -8   6  15     3728.02     2637.64    927.98 o 
  -6   6  15      790.84      594.43    336.69 o 
  -4   6  15      736.95      705.87    394.04 o 
  -2   6  15       29.50       73.93    352.17 o 
   0   6  15     4632.63     4103.53    515.76 o 
 -13   7  15      431.42      333.88    419.25 o 
 -11   7  15     4249.81     4294.71    596.44 o 
  -9   7  15     1687.70     1253.62    510.31 o 
  -7   7  15     4237.17     3619.59    392.35 o 
  -5   7  15        2.18      -27.94    340.57 o 
  -3   7  15      324.60      609.29    389.36 o 
  -1   7  15      805.58      633.48    551.57 o 
 -14   8  15        3.49       91.96    487.74 o 
 -12   8  15       12.79     -219.43    410.41 o 
 -10   8  15      470.99      508.49    534.00 o 
  -8   8  15      242.12      547.92    285.86 o 
  -6   8  15      115.79      292.93    365.00 o 
  -4   8  15      178.71      569.54    472.32 o 
  -2   8  15      450.08      791.56    551.81 o 
   0   8  15      109.59      204.23    651.16 o 
 -13   9  15     1702.46     1737.39    474.89 o 
 -11   9  15     1052.23     1510.87    639.71 o 
  -9   9  15     2715.71     2746.81    754.53 o 
  -7   9  15      198.12      698.03    690.74 o 
  -5   9  15       61.14      208.16    520.30 o 
  -3   9  15      578.42      498.87    766.37 o 
  -1   9  15      765.58     1138.60    673.12 o 
 -12  10  15     2251.16     2365.12    694.20 o 
 -10  10  15      925.30      563.70    315.17 o 
  -8  10  15      297.58      514.52    308.15 o 
  -6  10  15      810.86      896.68    566.81 o 
  -4  10  15       40.00     -347.71    528.80 o 
  -2  10  15        0.08      -80.38    538.31 o 
 -11  11  15      541.54      810.79    397.49 o 
  -9  11  15     1506.62     1044.62    342.40 o 
  -7  11  15        7.62      103.87    306.13 o 
  -5  11  15       33.70      355.39    541.29 o 
  -3  11  15     1418.34     1527.03    589.44 o 
 -10  12  15     2033.82     1813.57    392.70 o 
  -8  12  15       10.99       65.25    312.88 o 
  -6  12  15       44.97      121.27    427.17 o 
  -4  12  15      189.17      419.18    566.81 o 
  -7  13  15        1.91      426.42    341.21 o 
  -5  13  15       26.15      421.00    554.05 o 
 -14   0  16      136.09      473.86    814.67 o 
 -12   0  16      797.99      980.52   1071.65 o 
 -10   0  16     9167.19    10814.88   1000.57 o 
  -8   0  16     1726.03     1397.88    677.98 o 
  -6   0  16    11951.64    12531.70   1057.07 o 
  -4   0  16     4216.43     3078.25    641.53 o 
  -2   0  16     4115.31     3377.14    903.97 o 
 -13   1  16       38.71      221.81    737.27 o 
 -11   1  16      287.66      575.81    396.80 o 
  -9   1  16      149.23      103.72    339.58 o 
  -7   1  16       14.62     -116.72    373.09 o 
  -5   1  16      527.67      467.34    462.89 o 
  -3   1  16      104.86       67.53    375.35 o 
  -1   1  16     1644.43     1900.96    533.97 o 
 -14   2  16       57.67      476.49    653.60 o 
 -12   2  16     1253.23     2071.02    488.80 o 
 -10   2  16     1104.55      370.59    368.32 o 
  -8   2  16     4260.19     4702.22    574.33 o 
  -6   2  16      483.57      558.34    355.71 o 
  -4   2  16     2326.84     2251.17    452.14 o 
  -2   2  16     1816.83     1744.98    430.18 o 
 -13   3  16      170.17      911.78    654.72 o 
 -11   3  16     1181.37     1580.26    477.72 o 
  -9   3  16      845.45      710.81    389.05 o 
  -7   3  16     6988.88     6246.63    533.51 o 
  -5   3  16     3169.91     2943.17    572.52 o 
  -3   3  16     3794.25     4955.72    565.47 o 
  -1   3  16      300.63      539.84    453.63 o 
 -14   4  16      418.92      912.57    661.58 o 
 -12   4  16       44.93      187.57    481.49 o 
 -10   4  16     1043.47     1089.41    542.92 o 
  -8   4  16      292.54      -21.44    379.54 o 
  -6   4  16       48.79     -226.72    464.42 o 
  -4   4  16        3.28     -345.07    358.10 o 
  -2   4  16       24.84     -304.09    475.57 o 
 -13   5  16      419.68      460.82    474.20 o 
 -11   5  16     2848.73     3093.95    639.68 o 
  -9   5  16     3765.49     4628.34    553.17 o 
  -7   5  16     6312.89     5588.47    908.53 o 
  -5   5  16     5349.73     6147.26    779.71 o 
  -3   5  16     1848.01     2387.28    464.20 o 
  -1   5  16        8.85       72.16    433.03 o 
 -12   6  16      701.73      949.04    482.32 o 
 -10   6  16       28.93       65.85    465.34 o 
  -8   6  16     1909.73     1680.37    741.77 o 
  -6   6  16     2122.02     1848.70    412.67 o 
  -4   6  16     1400.77     1286.45    427.09 o 
  -2   6  16      185.91       22.39    381.19 o 
 -13   7  16      413.79      198.37    445.23 o 
 -11   7  16        3.27     -119.61    573.51 o 
  -9   7  16      747.08      552.23    544.94 o 
  -7   7  16      125.26     -371.80    676.16 o 
  -5   7  16      685.67      938.95    439.60 o 
  -3   7  16      275.12      223.49    370.86 o 
 -12   8  16      447.70       35.13    599.64 o 
 -10   8  16     4951.80     6027.10    843.83 o 
  -8   8  16     2765.90     2443.66    605.08 o 
  -6   8  16     8894.41    11305.25    843.82 o 
  -4   8  16     3931.87     4153.26    497.82 o 
 -11   9  16      339.76      645.17    778.22 o 
  -9   9  16      394.20      162.03    279.16 o 
  -7   9  16       73.69      207.77    696.21 o 
  -5   9  16      692.32      833.80    517.07 o 
 -10  10  16        5.60       65.19    363.43 o 
  -8  10  16     1329.22     1642.65    411.47 o 
  -6  10  16      252.92      125.75    534.00 o 
  -7  11  16     1677.50     1817.50    379.82 o 
 -13   1  17     2832.00     4358.17    824.14 o 
 -11   1  17     1048.19     1625.69    601.43 o 
  -9   1  17        2.40       65.35    351.03 o 
  -7   1  17      192.67      131.26    403.23 o 
  -5   1  17      467.96      352.73    371.09 o 
  -3   1  17     1218.50      834.14    472.24 o 
 -12   2  17     1691.09     1502.02    568.83 o 
 -10   2  17      861.75      851.12    712.61 o 
  -8   2  17       23.07      -37.21    349.14 o 
  -6   2  17       38.72       37.11    409.44 o 
  -4   2  17     2611.70     2561.74    513.52 o 
 -11   3  17        2.81      -66.59    465.52 o 
  -9   3  17      608.66      763.52    428.76 o 
  -7   3  17     1316.49     1332.77    414.24 o 
  -5   3  17      162.76      485.08    508.73 o 
  -3   3  17       26.47      -64.80    351.80 o 
 -12   4  17     1437.65     2023.43    648.43 o 
 -10   4  17       26.12      532.18    732.66 o 
  -8   4  17      764.64      821.63    517.56 o 
  -6   4  17     1298.39     1010.26    510.60 o 
  -4   4  17       89.53     -227.83    443.32 o 
 -11   5  17        0.43     -447.56   1006.95 o 
  -9   5  17      191.46      359.04    568.63 o 
  -7   5  17        6.71     -109.35    521.24 o 
  -5   5  17      252.73      776.82    446.92 o 
 -10   6  17      715.25      654.29    747.24 o 
  -8   6  17      301.69      256.98    749.06 o 
  -6   6  17       85.13       59.10    406.40 o 
  -9   7  17      111.15      151.27    555.87 o 
  -7   7  17        1.95     -202.30    541.29 o 
  -8   8  17      231.49     -149.45    539.47 o 
  -8   0  18     4079.23     3193.07    692.56 o 
  -9   1  18      455.77      422.60    521.24 o 
                                                 
